# Supplementary material for: Osteopontin, kidney injury molecule-1, and fetuin-A as prognostic markers of end-stage renal disease: A systematic review and meta-analysis
Source: PLoS One. 2025 Apr 9;20(4):e0320804. doi: 10.1371/journal.pone.0320804 (PMC11981136; doi:10.1371/journal.pone.0320804)
Supplement: S1 File — (ZIP) [file pone.0320804.s001.zip]

Archive with 2 entries (1 files):
- S1 File/
- S1 File/4. Supplementary Material_ESRD.docx
