# Supplementary material for: Osteopontin, kidney injury molecule-1, and fetuin-A as prognostic markers of end-stage renal disease: A systematic review and meta-analysis
Source: PLoS One. 2025 Apr 9;20(4):e0320804. doi: 10.1371/journal.pone.0320804 (PMC11981136; doi:10.1371/journal.pone.0320804)
Supplement: S1 Data — (XLSX) [file pone.0320804.s003.xlsx]

## Sheet: Database and Registers
							Duplicate studies	Inappropriate title	Inappropriate abstract	Reports not retrieved	Conference abstract	Irrelevant population	Irrelevant method	Different marker	Different outcomes	No outcome values
No.	Title	Author	Publication Year	DOI	Yes	No
1	A Biomarker-Enhanced Model for Prediction of Acute Kidney Injury and Cardiovascular Risk Following Angiographic Procedures: CASABLANCA AKI Prediction Substudy	Mohebi R, van Kimmenade R, McCarthy C, Gaggin H, Mehran R, Dangas G, Januzzi JL Jr.	2022	10.1161/JAHA.122.025729		X						X
2	A STUDY ON RELATIONSHIP BETWEEN OSTEOPONTIN AND CARDIOVASCULAR RISK FACTORS AND CAROTID INTIMA-MEDIA THICKNESS IN CHRONIC KIDNEY DISEASE	Vemuri, C; Ram, R; Suchitra, MM; Devi, NH; Lakshmi, BV; Kumar, VS	2017	10.1093/ndt/gfx169.MP364		X		X
3	Acute Kidney Injury Associates with Long-Term Increases in Plasma TNFR1, TNFR2, and KIM-1: Findings from the CRIC Study	McCoy, IE; Hsu, JY; Bonventre, JV; Parikh, CR; Go, AS; Liu, KD; Ricardo, AC; Srivastava, A; Cohen, DL; He, J; Chen, J; Rao, PS; Hsu, CY	2022	10.1681/ASN.2021111453		X				X
4	Alpha 2-Heremans-Schmid glycoprotein gene polymorphism (rs4918) is associated with coronary artery calcification in incident peritoneal dialysis patients	Dai, SQ; Chen, Y; Shang, D; Ge, XL; Yan, HQ; Hao, CM; Zhu, TY		10.1111/nep.14126		X			X
5	ALTERED CALCIFICATION MEDIATORS OF BONE MORPHOGENETIC PROTEIN-2 AND FETUIN-A PROTEIN EXPRESSION AND MEDIAL ARTERY CALCIFICATION IN PATIENTS WITH PERIPHERAL VASCULAR DISEASE, WITH OR WITHOUT DIABETES MELLITUS AND CHRONIC KIDNEY DISEASE: IMPLICATIONS IN LESION PROGRESSION	K-Raman, P; Krishnan, P; Purushothaman, M; Baber, U; Tarricone, A; Wiley, J; Kini, A; Sharma, S; Fuster, V; Moreno, P	2013	10.1016/S0735-1097(13)62102-6		X						X
6	Arterial hypertension, cardiovascular remodeling and plasma level of osteopontin in patients with end-stage kidney disease on hemodialysis	Vizir, VA; Ovska, OG; Sadomov, AS	2014	10.14739/2310-1210.2014.6.35647		X							X
7	Association among serum fetuin-A level, coronary artery calcification, and bone mineral densitometry in maintenance hemodialysis patients	Kirkpantur A, Altun B, Hazirolan T, Akata D, Arici M, Kirazli S, Turgan C.	2009	10.1111/j.1525-1594.2009.00814.x		X										X
8	Association between TNF Receptors and KIM-1 with Kidney Outcomes in Early-Stage Diabetic Kidney Disease	Waijer SW, Sen T, Arnott C, Neal B, Kosterink JGW, Mahaffey KW, Parikh CR, de Zeeuw D, Perkovic V, Neuen BL, Coca SG, Hansen MK, Gansevoort RT, Heerspink HJL.	2022	10.2215/CJN.08780621		X			X
9	Association of fetuin-A levels with the progression of aortic valve calcification in non-dialyzed patients	Koos R. Brandenburg V. Mahnken A.H. Mühlenbruch G. Stanzel S. Günther R.W. Floege J. Jahnen-Dechent W. Kelm M. Kühl H.P.	2009	10.1093/eurheartj/ehp158		X						X
10	Association of Multiple Plasma Biomarker Concentrations with Progression of Prevalent Diabetic Kidney Disease: Findings from the Chronic Renal Insufficiency Cohort (CRIC) Study	Schrauben SJ, Shou H, Zhang X, Anderson AH, Bonventre JV, Chen J, Coca S, Furth SL, Greenberg JH, Gutierrez OM, Ix JH, Lash JP, Parikh CR, Rebholz CM, Sabbisetti V, Sarnak MJ, Shlipak MG, Waikar SS, Kimmel PL, Vasan RS, Feldman HI, Schelling JR; CKD Biomarkers Consortium and the Chronic Renal Insufficiency Cohort (CRIC) Study Investigators.	2021	10.1681/ASN.2020040487	X
11	Association of Multiple Plasma Biomarker Concentrations with Progression of Prevalent Diabetic Kidney Disease: Findings from the Chronic Renal Insufficiency Cohort (CRIC) Study	Schrauben SJ, Shou H, Zhang X, Anderson AH, Bonventre JV, Chen J, Coca S, Furth SL, Greenberg JH, Gutierrez OM, Ix JH, Lash JP, Parikh CR, Rebholz CM, Sabbisetti V, Sarnak MJ, Shlipak MG, Waikar SS, Kimmel PL, Vasan RS, Feldman HI, Schelling JR; CKD Biomarkers Consortium and the Chronic Renal Insufficiency Cohort (CRIC) Study Investigators.	2021	10.1681/ASN.2020040487		X	X
12	Association of Multiple Plasma Biomarker Concentrations with Progression of Prevalent Diabetic Kidney Disease: Findings from the Chronic Renal Insufficiency Cohort (CRIC) Study	Schrauben SJ, Shou H, Zhang X, Anderson AH, Bonventre JV, Chen J, Coca S, Furth SL, Greenberg JH, Gutierrez OM, Ix JH, Lash JP, Parikh CR, Rebholz CM, Sabbisetti V, Sarnak MJ, Shlipak MG, Waikar SS, Kimmel PL, Vasan RS, Feldman HI, Schelling JR; CKD Biomarkers Consortium and the Chronic Renal Insufficiency Cohort (CRIC) Study Investigators.	2021	10.1681/ASN.2020040487		X	X
13	Association of Multiple Plasma Biomarker Concentrations with Progression of Prevalent Diabetic Kidney Disease: Findings from the Chronic Renal Insufficiency Cohort (CRIC) Study	Schrauben SJ, Shou H, Zhang X, Anderson AH, Bonventre JV, Chen J, Coca S, Furth SL, Greenberg JH, Gutierrez OM, Ix JH, Lash JP, Parikh CR, Rebholz CM, Sabbisetti V, Sarnak MJ, Shlipak MG, Waikar SS, Kimmel PL, Vasan RS, Feldman HI, Schelling JR; CKD Biomarkers Consortium and the Chronic Renal Insufficiency Cohort (CRIC) Study Investigators.	2021	10.1681/ASN.2020040487		X	X
14	Association of osteopontin with kidney function and kidney failure in chronic kidney disease patients: the GCKD study	Steinbrenner I, Sekula P, Kotsis F, von Cube M, Cheng Y, Nadal J, Schmid M, Schneider MP, Krane V, Nauck M, Eckardt KU, Schultheiss UT; GCKD investigators.	2022	10.1093/ndt/gfac173		X			X
15	Association of serum fetuin-A with carotid arterial stiffness	Mori K, Emoto M, Araki T, Yokoyama H, Teramura M, Lee E, Motoyama K, Koyama H, Shoji T, Inaba M, Nishizawa Y.	2007	10.1111/j.1365-2265.2006.02716.x		X						X
16	Association of Serum Fetuin-A with Vascular Calcification in Hemodialysis Patients and Its' Impact on 3-year Mortality	Ossareh, S; Rayatnia, M; Vahedi, M; Jafari, H; Zebarjadi, M	2020	https://pubmed.ncbi.nlm.nih.gov/33277456/		X		X
17	Association of urinary KIM-1 L-FABP NAG and NGAL with incident end-stage renal disease and mortality in American Indians with type 2 diabetes mellitus	Fufaa G.D. Weil E.J. Nelson R.G. Hanson R.L. Bonventre J.V. Sabbisetti V. Waikar S.S. Mifflin T.E. Zhang X. Xie D. Hsu C.-Y. Feldman H.I. Coresh J. Vasan R.S. Kimmel P.L. Liu K.D.	2015	10.1007/s00125-014-3389-3		X						X
18	Associations of fetuin-A and osteoprotegerin with arterial stiffness and early atherosclerosis in chronic hemodialysis patients	Pateinakis, Panagiotis;Papagianni, Aikaterini;Douma, Stella;Efstratiadis, Georgios;Memmos, Dimitrios	2013	10.1186/1471-2369-14-122		X										X
19	Associations of Plasma Biomarkers of Inflammation Fibrosis and Kidney Tubular Injury With Progression of Diabetic Kidney Disease: A Cohort Study	Gutiérrez O.M. Shlipak M.G. Katz R. Waikar S.S. Greenberg J.H. Schrauben S.J. Coca S. Parikh C.R. Vasan R.S. Feldman H.I. Kimmel P.L. Cushman M. Bonventre J.V. Sarnak M.J. Ix J.H.	2022	10.1053/j.ajkd.2021.09.018		X			X
20	Associations of serum fetuin-A with malnutrition, inflammation, atherosclerosis and valvular calcification syndrome and outcome in peritoneal dialysis patients	Wang AY, Woo J, Lam CW, Wang M, Chan IH, Gao P, Lui SF, Li PK, Sanderson JE.	2005	10.1093/ndt/gfh891		X		X
21	Associations of Urinary Levels of Kidney Injury Molecule 1 (KIM-1) and Neutrophil Gelatinase-Associated Lipocalin (NGAL) With Kidney Function Decline in the Multi-Ethnic Study of Atherosclerosis (MESA)	Peralta, CA; Katz, R; Bonventre, JV; Sabbisetti, V; Siscovick, D; Sarnak, M; Shlipak, MG	2012	10.1053/j.ajkd.2012.05.014		X									X
22	Biochemical markers of vascular calcification in elderly hemodialysis patients	Osorio A, Ortega E, Torres JM, Sanchez P, Ruiz-Requena E.	2013	10.1007/s11010-012-1500-y		X						X
23	Biomarker Predictors of Adverse Acute Kidney Injury Outcomes in Critically Ill Patients: The Dublin Acute Biomarker Group Evaluation Study	McMahon, BA; Galligan, M; Redahan, L; Martin, T; Meaney, E; Cotter, EJ; Murphy, N; Hannon, C; Doran, P; Marsh, B; Nichol, A; Murray, PT	2019	10.1159/000500231		X						X
24	Biomarker Predictors of Adverse Acute Kidney Injury Outcomes in Critically Ill Patients: The Dublin Acute Biomarker Group Evaluation Study	McMahon, BA; Galligan, M; Redahan, L; Martin, T; Meaney, E; Cotter, EJ; Murphy, N; Hannon, C; Doran, P; Marsh, B; Nichol, A; Murray, PT	2019	10.1159/000500231		X	X
25	Biomarkers and Predictors of Adverse Cardiovascular Events in Different Stages of Chronic Kidney Disease	Stopic B, Medic-Brkic B, Savic-Vujovic K, Davidovic Z, Todorovic J, Dimkovic N.	2022	10.1177/15593258221127568		X							X
26	Biomarkers Associated with Vascular Calcification in Peritoneal Dialysis	Ramirez-Sandoval JC, Casanova I, Villar A, Gomez FE, Cruz C, Correa-Rotter R.	2016	10.3747/pdi.2014.00250		X			X
27	Biomarkers of bone and mineral disorders (Fgf-23 fetuin-a) and vascular calcification scores as predictive tools for cardiovascular death in dialysis patients at 10 years of follow-up [Biomarcadores del metabolismo mineral óseo (Fgf-23 fetuína-a) y calcificaciones vascu-lares como herramientas predictivas de muerte cardiovascular de pacientes en diálisis a 10 años de seguimiento.]	Fernández P. Douthat W. Castellano M. Cardozo G. Garay G. DE ARTEAGA J. Chiurchiu C. DE LA FUENTE J.	2021	https://www.scopus.com/inward/record.uri?eid=2-s2.0-85105112674&partnerID=40&md5=b82f3ccad43de5dbefd8f5c8b74478e3		X									X
28	Biomarkers of Kidney Tubule Disease and Risk of End-Stage Kidney Disease in Persons With Diabetes and CKD	Amatruda JG, Katz R, Sarnak MJ, Gutierrez OM, Greenberg JH, Cushman M, Waikar S, Parikh CR, Schelling JR, Jogalekar MP, Bonventre JV, Vasan RS, Kimmel PL, Shlipak MG, Ix JH; CKD Biomarkers Consortium.	2022	10.1016/j.ekir.2022.03.033		X		X
29	Biomarkers of Kidney Tubule Health, CKD Progression, and Acute Kidney Injury in SPRINT (Systolic Blood Pressure Intervention Trial) Participants	Bullen AL, Katz R, Jotwani V, Garimella PS, Lee AK, Estrella MM, Shlipak MG, Ix JH.	2021	10.1053/j.ajkd.2021.01.021		X		X
30	Biomarkers of vascular calcification and mortality in patients with ESRD	Scialla JJ, Kao WH, Crainiceanu C, Sozio SM, Oberai PC, Shafi T, Coresh J, Powe NR, Plantinga LC, Jaar BG, Parekh RS.	2014	10.2215/CJN.05450513		X		X
31	Blood kidney injury molecule-1 is a biomarker of acute and chronic kidney injury and predicts progression to ESRD in type I diabetes	Sabbisetti VS, Waikar SS, Antoine DJ, Smiles A, Wang C, Ravisankar A, Ito K, Sharma S, Ramadesikan S, Lee M, Briskin R, De Jager PL, Ngo TT, Radlinski M, Dear JW, Park KB, Betensky R, Krolewski AS, Bonventre JV.	2014	10.1681/ASN.2013070758		X	X
32	Blood kidney injury molecule-1 is a biomarker of acute and chronic kidney injury and predicts progression to ESRD in type I diabetes	Sabbisetti VS, Waikar SS, Antoine DJ, Smiles A, Wang C, Ravisankar A, Ito K, Sharma S, Ramadesikan S, Lee M, Briskin R, De Jager PL, Ngo TT, Radlinski M, Dear JW, Park KB, Betensky R, Krolewski AS, Bonventre JV.	2014	10.1681/ASN.2013070758		X									X
33	Blood kidney injury molecule-1 predicts short and longer term kidney outcomes in patients undergoing diagnostic coronary and/or peripheral angiography-Results from the Catheter Sampled Blood Archive in Cardiovascular Diseases (CASABLANCA) study	Ibrahim NE, McCarthy CP, Shrestha S, Lyass A, Li Y, Gaggin HK, Simon ML, Massaro JM, D'Agostino RB Sr, Garasic JM, van Kimmenade RR, Januzzi JL Jr.	2019	10.1016/j.ahj.2018.12.001		X						X
34	Calcification Biomarkers, Subclinical Vascular Disease, and Mortality Among Multiethnic Dialysis Patients	Fitzpatrick, J; Kim, ED; Sozio, SM; Jaar, BG; Estrella, MM; Monroy-Trujillo, JM; Parekh, RS	2020	10.1016/j.ekir.2020.07.033		X			X
35	Cardiac calcifications: Fetuin-A and other risk factors in hemodialysis patients	Coen G, Manni M, Agnoli A, Balducci A, Dessi M, De Angelis S, Jankovic L, Mantella D, Morosetti M, Naticchia A, Nofroni I, Romagnoli A, Gallucci MT, Tomassini M, Simonetti G, Splendiani G.	2006	10.1097/01.mat.0000202606.44826.6b		X			X
36	Cardiac Changes and Their Association with Fetuin-A and Fibroblast Growth Factor-23 in Children with Chronic Kidney Disease	Mudi A, Ntsinjana H, Dickens C, Levy C, Ballot D.	2017	10.1159/000470858		X						X
37	Circulating levels of fetuin-A are not associated with vascular calcification or systematic inflammation in CKD 4, peritoneal or haemodialysis patients	Sigrist, M; McIntyre, C	2006	-		X			X
38	Circulating Osteoprotegerin in Chronic Kidney Disease and All-Cause Mortality	Kamińska, Joanna;Stopiński, Marek;Mucha, Krzysztof;Pac, Michał;Gołębiowski, Marek;Niewczas, Monika A;Pączek, Leszek;Foroncewicz, Bartosz	2021	10.2147/IJGM.S302251	X
39	Circulating proteins as predictors of cardiovascular mortality in end-stage renal disease	Feldreich T, Nowak C, Fall T, Carlsson AC, Carrero JJ, Ripsweden J, Qureshi AR, Heimbürger O, Barany P, Stenvinkel P, Vuilleumier N, Kalra PA, Green D, Ärnlöv J.	2019	10.1007/s40620-018-0556-5		X									X
40	Comparison of Fetuin-A, Vitamin D, Monounsaturated Fatty Acid, and Vascular Calcification on Plain Radiography Between Dialysis Modalities	Kim, HI; An, WS	2013	https://pubmed.ncbi.nlm.nih.gov/24241091/		X		X
41	Elevated Circulating Osteoprotegerin Levels in the Plasma of Hemodialyzed Patients With Severe Artery Calcification	Krzanowski M, Krzanowska K, Dumnicka P, Gajda M, Woziwodzka K, Fedak D, Grodzicki T, Litwin JA, Sułowicz W.	2018	10.1111/1744-9987.12681		X									X
42	Elevated osteoprotegerin is associated with all-cause mortality in CKD stage 4 and 5 patients in addition to vascular calcification	Sigrist MK, Levin A, Er L, McIntyre CW.	2009	10.1093/ndt/gfp253	X
43	Elevated osteoprotegerin is associated with all-cause mortality in CKD stage 4 and 5 patients in addition to vascular calcification	Sigrist MK, Levin A, Er L, McIntyre CW.	2009	10.1093/ndt/gfp253		X	X
44	Elevated osteoprotegerin is associated with all-cause mortality in CKD stage 4 and 5 patients in addition to vascular calcification	Sigrist MK, Levin A, Er L, McIntyre CW.	2009	10.1093/ndt/gfp253		X	X
45	Endothelial dysfunction and fetuin A levels before and after kidney transplantation	Caglar K, Yilmaz MI, Saglam M, Cakir E, Kilic S, Eyileten T, Sonmez A, Oguz Y, Oner K, Ors F, Vural A, Yenicesu M.	2007	10.1097/01.tp.0000251647.72673.c7		X						X
46	Endothelial injury is closely related to osteopontin and TNF receptor-mediated inflammation in end-stage renal disease	Batko K, Krzanowski M, Gajda M, Dumnicka P, Fedak D, Woziwodzka K, Sułowicz W, Kuźniewski M, Litwin JA, Krzanowska K.	2019	10.1016/j.cyto.2019.05.016		X		X
47	Evaluation of serum osteoprotegerin and fetuin A levels in Egyptian patients with chronic kidney disease	Nessim I.G. el Wahab A.A. Madani H.A. Waked E. el Khalek A.A. Mabrouk K.	2011	10.1007/s00580-011-1281-9		X		X
48	Evidence of uncoupling between renal dysfunction and injury in cardiorenal syndrome: Insights from the BIONICS study	Legr M. Berardinis B.D. Gaggin H.K. Magrini L. Belcher A. Zancla B. Femia A. Simon M. Motiwala S. Sambhare R. Somma S.D. Mebazaa A. Vaidya V.S. Januzzi J.L. Jr. Global Research on Acute Conditions Team (GREAT)	2014	10.1371/journal.pone.0112313		X						X
49	Evolution of coronary artery calcification in patients with chronic kidney disease Stages 3 and 4, with and without diabetes	Stavroulopoulos, A; Porter, CJ; Pointon, K; Monaghan, JM; Roe, SD; Cassidy, MJD	2011	10.1093/ndt/gfq751		X		X
50	Examining the factors contributing to the association between non-albuminuric CKD and a low rate of kidney function decline in diabetes	Buyadaa O, Salim A, Morton JI, Jandeleit-Dahm K, Magliano DJ, Shaw JE.	2022	10.1177/20420188221083518		X									X
51	Expression of bone-related proteins in vascular calcification and its serum correlations with coronary artery calcification score	Oštrić M. Kukuljan M. Markić D. Gršković A. Ivančić A. Bobinac D. Španjol J. Maroević J. Šoša I. Ćelić T.	2019	https://www.scopus.com/inward/record.uri?eid=2-s2.0-85062074571&partnerID=40&md5=2b22e58db50e5e80b2c21f8af528d352		X		X
52	Factors associated with aortic stiffness and its change over time in peritoneal dialysis patients	Jung JY, Hwang YH, Lee SW, Lee H, Kim DK, Kim S, Oh YG, Yang J, Joo KW, Ahn C, Oh KH.	2010	10.1093/ndt/gfq293		X			X
53	Factors associated with serum fetuin-A concentrations after long-term use of different phosphate binders in hemodialysis patients	Lin HH, Liou HH, Wu MS, Huang CC.	2016	10.1186/s12882-016-0245-3		X							X
54	Fetuin-A and kidney function in persons with coronary artery disease - Data from the heart and soul study	Ix J.H. Chertow G.M. Shlipak M.G. Brandenburg V.M. Ketteler M. Whooley M.A.	2006	10.1093/ndt/gfl204		X									X
55	Fetuin-A and matrix gla protein (MGP) arc important inhibitors of vascular calcification in CKD.	Moe, SM; Neal, CX; O'Neill, KD; Brown, K; Westenfeld, R; Jahnen-Dechent, W; Ketteler, M	2003	-		X		X
56	Fetuin-A decrease induced by a low-protein diet enhances vascular calcification in uremic rats with hyperphosphatemia	Yamada S, Tokumoto M, Tsuruya K, Tatsumoto N, Noguchi H, Kitazono T, Ooboshi H.	2015	10.1152/ajprenal.00017.2015		X						X
57	Fetuin-A early after renal transplantation	Urbanová M, Kalousová M, Zima T, Skibová J, Wohlfahrt P, Viklický O.	2009	10.1159/000228934		X									X
58	Fetuin-A is an independent determinant of change of aortic stiffness over 1 year in non-diabetic patients with CKD stages 3 and 4	Ford ML, Tomlinson LA, Smith ER, Rajkumar C, Holt SG.	2010	10.1093/ndt/gfp723		X									X
59	Fetuin-A is not associated with mortality in chronic kidney disease	Ix JH, Shlipak MG, Sarnak MJ, Beck GJ, Greene T, Wang X, Kusek JW, Collins AJ, Levey AS, Menon V.	2007	10.1038/sj.ki.5002549		X		X
60	Fetuin-A Thr256Ser gene polymorphism as a mortality predictor in patients with chronic kidney disease on maintenance haemodialysis in Medan Indonesia	Muzasti R.A. Suhardjono Purwanto B. Sembiring R.J.	2020	10.17392/1085-20		X		X
61	Fetuin-A Thr256Ser gene polymorphism as a mortality predictor in patients with chronic kidney disease on maintenance haemodialysis in Medan Indonesia	Muzasti R.A. Suhardjono Purwanto B. Sembiring R.J.	2020	10.17392/1085-20		X	X
62	Fetuin-a-containing calciprotein particles in inflammation, premature vascular ageing and chronic kidney disease	Smith, Edward Robert (3770584)	2017	https://bridges.monash.edu/articles/thesis/Fetuin-a-containing_calciprotein_particles_in_inflammation_premature_vascular_ageing_and_chronic_kidney_disease/4679683		X				X
63	Fetuin-A, coronary artery calcification and outcome in maintenance hemodialysis patients	Jung, HH; Baek, HJ; Kim, SW	2011	10.5414/CNP75391		X			X
64	Fetuin-mineral complex reflects extraosseous calcification stress in CKD	Hamano T, Matsui I, Mikami S, Tomida K, Fujii N, Imai E, Rakugi H, Isaka Y.	2010	10.1681/ASN.2009090944		X									X
65	Fetuin, Matrix-Gla Protein and Osteopontin in Calcification of Renal Allografts	Lorenzen, JM; Martino, F; Scheffner, I; Brocker, V; Leitolf, H; Haller, H; Gwinner, W	2012	10.1371/journal.pone.0052039		X									X
66	FGF-23 and vascular dysfunction in patients with stage 3 and 4 chronic kidney disease	Yilmaz MI, Sonmez A, Saglam M, Yaman H, Kilic S, Demirkaya E, Eyileten T, Caglar K, Oguz Y, Vural A, Yenicesu M, Zoccali C.	2010	10.1038/ki.2010.194		X										X
67	Fibroblast growth factor 23 and fetuin A are independent predictors for the coronary artery disease extent in mild chronic kidney disease	Kanbay M, Nicoleta M, Selcoki Y, Ikizek M, Aydin M, Eryonucu B, Duranay M, Akcay A, Armutcu F, Covic A.	2010	10.2215/CJN.02560310		X									X
68	Gene polymorphisms and serum alpha-2-Heremans-Schmid levels in Italian haemodialysis patients	Cozzolino M, Biondi ML, Galassi A, Gallieni M, d'Eril GV, Brancaccio D.	2007	10.1159/000108360		X										X
69	Genetics of osteopontin in patients with chronic kidney disease: The German Chronic Kidney Disease study	Cheng Y, Li Y, Scherer N, Grundner-Culemann F, Lehtimäki T, Mishra BH, Raitakari OT, Nauck M, Eckardt KU, Sekula P, Schultheiss UT; GCKD investigators.	2022	10.1371/journal.pgen.1010139		X									X
70	High Fetuin-A Level as a Protective Factor to Abdominal Aortic Calcification in Indonesian Regular Hemodialysis Patients	Muzasti RA, Loesnihari R.	2019	10.3889/oamjms.2019.167		X		X
71	High Fetuin-A Level as a Protective Factor to Abdominal Aortic Calcification in Indonesian Regular Hemodialysis Patients	Muzasti RA, Loesnihari R.	2019	10.3889/oamjms.2019.167		X	X
72	High urinary excretion of kidney injury molecule-1 is an independent predictor of end-stage renal disease in patients with IgA nephropathy	Peters HP, Waanders F, Meijer E, van den Brand J, Steenbergen EJ, van Goor H, Wetzels JF.	2011	10.1093/ndt/gfr135		X			X
73	Identification and quantification of plasma calciprotein particles with distinct physical properties in patients with chronic kidney disease	Miura, Yutaka;Iwazu, Yoshitaka;Shiizaki, Kazuhiro;Akimoto, Tetsu;Kotani, Kazuhiko;Kurabayashi, Masahiko;Kurosu, Hiroshi;Kuro-o, Makoto	2018	10.1038/s41598-018-19677-4		X								X
74	IL-18 is involved in vascular injury in end-stage renal disease patients	Porazko T, Kúzniar J, Kusztal M, Kúzniar TJ, Weyde W, Kuriata-Kordek M, Klinger M.	2009	10.1093/ndt/gfn486		X						X
75	Impact of chronic kidney disease on carotid plaque vulnerability	Pelisek J, Hahntow IN, Eckstein HH, Ockert S, Reeps C, Heider P, Luppa PB, Frank H.	2011	10.1016/j.jvs.2011.05.049		X										X
76	IMPACT OF THE FETUIN GENE POLYMORPHISMS IN CORONARY ARTERY CALCIFICATION AND MORTALITY OF PATIENTS WITH CHRONIC KIDNEY DISEASE AND RENAL TRANSPLANT	Jovicic-Pavlovic, S; Simic-Ogrizovic, S; Bukumiric, Z; Eric, M; Pavlovic, N; Kotlica, B; Novakovic, I	2022	10.2298/GENSR2201457P		X										X
77	IMPACT OF THE FETUIN GENE POLYMORPHISMS IN CORONARY ARTERY CALCIFICATION AND MORTALITY OF PATIENTS WITH CHRONIC KIDNEY DISEASE AND RENAL TRANSPLANT	Jovicic-Pavlovic, S; Simic-Ogrizovic, S; Bukumiric, Z; Eric, M; Pavlovic, N; Kotlica, B; Novakovic, I	2022	10.2298/GENSR2201457P		X	X
78	Impaired Fasting Glucose and Diabetes as Predictors for Radial Artery Calcification in End Stage Renal Disease Patients	Janda, Katarzyna;Krzanowski, Marcin;Gajda, Mariusz;Dumnicka, Paulina;Fedak, Danuta;Lis, Grzegorz J;Jaśkowski, Piotr;Litwin, Jan A;Sułowicz, Władysław	2013	10.1155/2013/969038		X			X
79	Increased aortic wall stiffness associated with low circulating fetuin A and high C-reactive protein in predialysis patients	Porazko T, Kuźniar J, Kusztal M, Kuźniar TJ, Weyde W, Kuriata-Kordek M, Klinger M.	2009	10.1159/000228539		X						X
80	Inflammation, mineral metabolism and progressive coronary artery calcification in patients on haemodialysis	Jung HH, Kim SW, Han H.	2006	10.1093/ndt/gfl118		X									X
81	INFLUENCE OF GENE POLYMORPHISMS ON SERUM FETUIN-A LEVELS AND VASCULAR CALCIFICATIONS IN RENAL TRANSPLANT AND CHRONIC KIDNEY DISEASE PATIENTS	Pavlovic, SJ; Ogrizovic, SS; Dopsaj, V; Novakovic, I; Bukumiric, Z; Naumovic, R	2017	-		X		X
82	INTIMA MEDIA THICKNESS, FETUIN-A, ENDOTHELIAL ACTIVATION AND OXIDATIVE STRESS IN HYPERTENSIVES WITH DIFFERENT GRADE CHRONIC KIDNEY DISEASE	Cottone, S; Guarneri, M; Arsena, R; Geraci, C; Riccobene, R; Tornese, F; Incalcaterra, F; Cerasola, G	2009	-		X		X
83	Investigation of chronic kidney disease related biomarkers in association with clinical characteristics and outcomes in a large prospective CKD cohort	Alderson, Helen	2017	https://research.manchester.ac.uk/en/studentTheses/investigation-of-chronic-kidney-disease-related-biomarkers-in-ass	X
84	Is fetuin-A a mortality risk factor in dialysis patients or a mere risk marker? A Mendelian randomization approach	Verduijn, M; Prein, RA; Stenvinkel, P; Carrero, JJ; le Cessie, S; Witasp, A; Nordfors, L; Krediet, RT; Boeschoten, EW; Dekker, FW	2011	10.1093/ndt/gfq402		X		X
85	Is serum Osteopontin a predictor of carotid atherosclerosis severity among prevalent hemodialysis patients? [¿Es la osteopontina sérica un factor predictivo de la gravedad de la aterosclerosis carotídea en los pacientes prevalentes en hemodiálisis?]	Behairy M.A. Shawky S. Hamed R. Bawady S. Abdelsattar H.A. Bichari W.	2022	10.1016/j.arteri.2021.11.004		X				X
86	Kidney damage biomarkers and incident chronic kidney disease during blood pressure reduction: A case-control study	Zhang W.R. Craven T.E. Malhotra R. Cheung A.K. Chonchol M. Drawz P. Sarnak M.J. Parikh C.R. Shlipak M.G. Ix J.H.	2018	10.7326/M18-1037		X									X
87	Kidney tubule health, mineral metabolism and adverse events in persons with CKD in SPRINT	Ascher SB, Scherzer R, Estrella MM, Berry JD, de Lemos JA, Jotwani VK, Garimella PS, Malhotra R, Bullen AL, Katz R, Ambrosius WT, Cheung AK, Chonchol M, Killeen AA, Ix JH, Shlipak MG; SPRINT Research Group.	2022	10.1093/ndt/gfab255		X									X
88	Label-Free Quantitative Proteomics Reveals Differences in Molecular Mechanism of Atherosclerosis Related and Non-Related to Chronic Kidney Disease	Luczak M, Suszynska-Zajczyk J, Marczak L, Formanowicz D, Pawliczak E, Wanic-Kossowska M, Stobiecki M.	2016	10.3390/ijms17050631		X									X
89	Low fetuin-A levels are associated with cardiovascular death: Impact of variations in the gene encoding fetuin	Stenvinkel P, Wang K, Qureshi AR, Axelsson J, Pecoits-Filho R, Gao P, Barany P, Lindholm B, Jogestrand T, Heimbürger O, Holmes C, Schalling M, Nordfors L.	2005	10.1111/j.1523-1755.2005.00345.x		X			X
90	Low fetuin-A levels are associated with cardiovascular death: Impact of variations in the gene encoding fetuin	Stenvinkel P, Wang K, Qureshi AR, Axelsson J, Pecoits-Filho R, Gao P, Barany P, Lindholm B, Jogestrand T, Heimbürger O, Holmes C, Schalling M, Nordfors L.	2005	10.1111/j.1523-1755.2005.00345.x		X	X
91	Low serum fetuin-A concentration predicts poor outcome only in the presence of inflammation in prevalent haemodialysis patients	Metry G, Stenvinkel P, Qureshi AR, Carrero JJ, Yilmaz MI, Bárány P, Snaedal S, Heimbürger O, Lindholm B, Suliman ME.	2008	10.1111/j.1365-2362.2008.02032.x		X			X
92	Markers of increased atherosclerotic risk in patients with chronic kidney disease: a preliminary study	Gluba-Brzozka, Anna;Michalska-Kasiczak, Marta;Franczyk, Beata;Nocun, Marek;Toth, Peter P;Banach, Maciej;Rysz, Jacek	2016	10.1186/s12944-016-0191-x		X		X
93	Markers of increased cardiovascular risk in patients with chronic kidney disease	Gluba-Brzózka, Anna;Michalska-Kasiczak, Marta;Franczyk-Skóra, Beata;Nocun, Marek;Banach, Maciej;Rysz, Jacek	2014	10.1186/1476-511X-13-135		X	X
94	Markers of increased cardiovascular risk in patients with chronic kidney disease	Gluba-Brzózka, Anna;Michalska-Kasiczak, Marta;Franczyk-Skóra, Beata;Nocun, Marek;Banach, Maciej;Rysz, Jacek	2014	10.1186/1476-511X-13-135		X		X
95	Mid-term predictive value of calciprotein particles in maintenance hemodialysis patients based on a gel -filtration assay	Gatate, Y; Nakano, S; Mizuno, Y; Muramatsu, T; Senbonmatsu, T; Nishimura, S; Kono, R; Kaneko, K; Miura, Y; Kuro-o, M	2020	10.1016/j.atherosclerosis.2020.03.016		X								X
96	MMP-2 serum concentrations predict mortality in hemodialysis patients: a 5-year cohort study	Hsiao, KC; Tsai, JP; Yang, SF; Lee, WC; Huang, JY; Chang, SC; Hso, CS; Chang, HR	2016	10.1016/j.cca.2015.11.019		X			X
97	Multi-variable biomarker approach in identifying incident heart failure in chronic kidney disease: results from the Chronic Renal Insufficiency Cohort study	Janus SE, Hajjari J, Chami T, Mously H, Badhwar AK, Karnib M, Carneiro H, Rahman M, Al-Kindi SG.	2022	10.1002/ejhf.2543		X		X
98	N-acteyl-beta-D-glucosaminidase and kidney injury molecule-1: New predictors for long-term progression of chronic kidney disease in patients with heart failure	Jungbauer, CG; Uecer, E; Stadler, S; Birner, C; Buchner, S; Maier, LS; Luchner, A	2016	10.1111/nep.12632		X									X
99	Nocturnal hypoxemia and periodic limb movement predict mortality in patients on maintenance hemodialysis	Jung HH, Lee JH, Baek HJ, Kim SJ, Lee JJ.	2010	10.2215/CJN.08881209		X			X
100	Novel Biomarkers Detected by Proteomics Predict Death and Cardiovascular Events in Hemodialysis Patients	Wu, PH; Glerup, RI; Svensson, MHS; Eriksson, N; Christensen, JH; de Laval, P; Soveri, I; Westerlund, M; Linde, T; Ljunggren, O; Fellstrom, B	2022	10.3390/biomedicines10040740		X								X
101	Novel Biomarkers Detected by Proteomics Predict Death and Cardiovascular Events in Hemodialysis Patients	Wu, PH; Glerup, RI; Svensson, MHS; Eriksson, N; Christensen, JH; de Laval, P; Soveri, I; Westerlund, M; Linde, T; Ljunggren, O; Fellstrom, B	2022	10.3390/biomedicines10040740		X	X
102	Novel Biomarkers Do Not Correlate with Severity of Vascular Stiffness in CKD Patients with Severe Co-Morbid Disease	Weber, C; Sigrist, M; Romann, A; Chiarelli, G; Levin, A	2011	10.1159/000328917		X			X
103	Novel urinary biomarkers and chronic kidney disease after coronary angiography: A prospective case-controlled study	Soliman A.R. Yousry A. Samir H.H. Abdelaziz T.S. Soliman H. Ahmed R.M.	2020	10.3889/oamjms.2020.4857		X									X
104	Osteoprotegerin/RANKL Axis and Progression of Coronary Artery Calcification in Hemodialysis Patients	Ozkok, A; Caliskan, Y; Sakaci, T; Erten, G; Karahan, G; Ozel, A; Unsal, A; Yildiz, A	2012	10.2215/CJN.11191111		X			X
105	Patients with advanced chronic kidney disease and vascular calcification have a large hydrodynamic radius of secondary calciprotein particles	Chen, W; Anokhina, V; Dieudonne, G; Abramowitz, MK; Kashyap, R; Yan, C; Wu, TT; Bentley, KLD; Miller, BL; Bushinsky, DA	2019	10.1093/ndt/gfy117		X									X
106	Performance of a multi-biomarker panel for prediction of cardiovascular event in patients with chronic kidney disease	Mohebi R, van Kimmenade R, McCarthy CP, Magaret CA, Barnes G, Rhyne RF, Gaggin HK, Januzzi JL Jr.	2022	10.1016/j.ijcard.2022.09.074		X		X
107	Performance of urinary kidney injury molecule-1 neutrophil gelatinase-associated lipocalin and N-acetyl-β-D-glucosaminidase to predict chronic kidney disease progression and adverse outcomes	Lobato G.R. Lobato M.R. Thomé F.S. Veronese F.V.	2017	10.1590/1414-431X20176106	X
108	Peripheral artery calcifications evaluated by histology correlate to those detected by CT: relationships with fetuin-A and FGF-23	Coen G, De Paolis P, Ballanti P, Pierantozzi A, Pisanò S, Sardella D, Mantella D, Pellegrino L, Silvestrini G, Iappelli M, Di Giulio S.	2011	10.5301/JN.2010.5818		X										X
109	Phase Angle Predicts Arterial Stiffness and Vascular Calcification in Peritoneal Dialysis Patients	Sarmento-Dias M, Santos-Araújo C, Poínhos R, Oliveira B, Sousa M, Simões-Silva L, Soares-Silva I, Correia F, Pestana M.	2017	10.3747/pdi.2015.00276		X									X
110	Phosphorylated fetuin-A-containing calciprotein particles are associated with aortic stiffness and a procalcific milieu in patients with pre-dialysis CKD	Smith ER, Ford ML, Tomlinson LA, Rajkumar C, McMahon LP, Holt SG.	2012	10.1093/ndt/gfr609		X		X
111	Plasma Kidney Injury Molecule 1 in CKD: Findings From the Boston Kidney Biopsy Cohort and CRIC Studies	Schmidt I.M. Srivastava A. Sabbisetti V. McMahon G.M. He J. Chen J. Kusek J.W. Taliercio J. Ricardo A.C. Hsu C.-Y. Kimmel P.L. Liu K.D. Mifflin T.E. Nelson R.G. Vasan R.S. Xie D. Zhang X. Palsson R. Stillman I.E. Rennke H.G. Feldman H.I. Bonventre J.V. Waikar S.S. Chronic Kidney Disease Biomarkers Consortium and the CRIC Study Investigators	2022	10.1053/j.ajkd.2021.05.013	X
112	Plasma Kidney Injury Molecule 1 in CKD: Findings From the Boston Kidney Biopsy Cohort and CRIC Studies	Schmidt I.M. Srivastava A. Sabbisetti V. McMahon G.M. He J. Chen J. Kusek J.W. Taliercio J. Ricardo A.C. Hsu C.-Y. Kimmel P.L. Liu K.D. Mifflin T.E. Nelson R.G. Vasan R.S. Xie D. Zhang X. Palsson R. Stillman I.E. Rennke H.G. Feldman H.I. Bonventre J.V. Waikar S.S. Chronic Kidney Disease Biomarkers Consortium and the CRIC Study Investigators	2022	10.1053/j.ajkd.2021.05.013		X	X
113	Plasma Kidney Injury Molecule 1 in CKD: Findings From the Boston Kidney Biopsy Cohort and CRIC Studies	Schmidt I.M. Srivastava A. Sabbisetti V. McMahon G.M. He J. Chen J. Kusek J.W. Taliercio J. Ricardo A.C. Hsu C.-Y. Kimmel P.L. Liu K.D. Mifflin T.E. Nelson R.G. Vasan R.S. Xie D. Zhang X. Palsson R. Stillman I.E. Rennke H.G. Feldman H.I. Bonventre J.V. Waikar S.S. Chronic Kidney Disease Biomarkers Consortium and the CRIC Study Investigators	2022	10.1053/j.ajkd.2021.05.013		X	X
114	Plasma kidney injury molecule-1 (p-KIM-1) levels and deterioration of kidney function over 16 years	Schulz, CA; Engstrom, G; Nilsson, J; Almgren, P; Petkovic, M; Christensson, A; Nilsson, PM; Melander, O; Orho-Melander, M	2020	10.1093/ndt/gfy382		X							X
115	Prognostic implication of plasma osteopontin levels in patients with chronic kidney disease	Barreto DV, Lenglet A, Liabeuf S, Kretschmer A, Barreto FC, Nollet A, Slama M, Choukroun G, Brazier M, Massy Z.	2011	10.1159/000321520		X		X
116	Prognostic implication of plasma osteopontin levels in patients with chronic kidney disease	Barreto DV, Lenglet A, Liabeuf S, Kretschmer A, Barreto FC, Nollet A, Slama M, Choukroun G, Brazier M, Massy Z.	2011	10.1159/000321520		X	X
117	Prognostic value of cardiovascular calcifications in hemodialysis patients: a longitudinal study	Dimkovic N, Schlieper G, Jankovic A, Djuric Z, Ketteler M, Damjanovic T, Djuric P, Marinkovic J, Radojcic Z, Markovic N, Floege J.	2018	10.1007/s11255-018-1821-1		X									X
118	Prognostic Value of Urinary Calprotectin, NGAL and KIM-1 in Chronic Kidney Disease	Seibert FS, Sitz M, Passfall J, Haesner M, Laschinski P, Buhl M, Bauer F, Babel N, Pagonas N, Westhoff TH.	2018	10.1159/000492407		X									X
119	Prognostic Value of Urinary Calprotectin, NGAL and KIM-1 in Chronic Kidney Disease	Seibert FS, Sitz M, Passfall J, Haesner M, Laschinski P, Buhl M, Bauer F, Babel N, Pagonas N, Westhoff TH.	2018	10.1159/000492407		X	X
120	Progression of coronary artery calcification in predialysis patients	Russo D, Corrao S, Miranda I, Ruocco C, Manzi S, Elefante R, Brancaccio D, Cozzolino M, Biondi ML, Andreucci VE.	2007	10.1159/000100044		X										X
121	Proteoglycan/glycosaminoglycan and collagen content in the arterial wall of patients with end-stage renal disease: new indicators of vascular disease	Batko K, Krzanowski M, Gajda M, Dumnicka P, Pietrzycka A, Fedak D, Woziwodzka K, Gołasa P, Kuźniewski M, Litwin JA, Sułowicz W, Krzanowska K.	2019	10.20452/pamw.15022		X					X
122	Radial artery calcification in end-stage renal disease patients is associated with deposition of osteopontin and diminished expression of alpha-smooth muscle actin	Wang N, Yang J, Yu X, Hu J, Xing C, Ju X, Shen X, Qian J, Zhao X, Wang X.	2008	10.1111/j.1440-1797.2008.00941.x		X		X
123	Relation of serum fetuin-A levels to coronary artery calcium in African-American patients on chronic hemodialysis	Zheng S, de Las Fuentes L, Bierhals A, Ash-Bernal R, Spence K, Slatopolsky E, Davila-Roman VG, Delmez J.	2009	10.1016/j.amjcard.2008.08.032		X										X
124	Relation of serum fetuin-A levels to coronary artery calcium in African-American patients on chronic hemodialysis	Zheng S, de Las Fuentes L, Bierhals A, Ash-Bernal R, Spence K, Slatopolsky E, Davila-Roman VG, Delmez J.	2009	10.1016/j.amjcard.2008.08.032		X	X
125	Relationship Between Fetuin-A Level and Cardiovascular Risk Factors in Peritoneal Dialysis Patients	Cubukcuoglu, T; Rasschaert, N; Kacan, T; Gul, CB; Yavuz, M	2013	10.5262/tndt.2013.1001.11		X			X
126	Relationship of fetuin-A with glomerular filtration rate and endothelial dysfunction in moderate-severe chronic kidney disease	Cottone S, Palermo A, Arsena R, Riccobene R, Guarneri M, Mulè G, Tornese F, Altieri C, Vaccaro F, Previti A, Cerasola G.	2010	https://pubmed.ncbi.nlm.nih.gov/20091488/		X		X
127	Relationship of fetuin-A with glomerular filtration rate and endothelial dysfunction in moderate-severe chronic kidney disease	Cottone S, Palermo A, Arsena R, Riccobene R, Guarneri M, Mulè G, Tornese F, Altieri C, Vaccaro F, Previti A, Cerasola G.	2010	https://pubmed.ncbi.nlm.nih.gov/20091488/		X	X
128	Risk factors of one year increment of coronary calcifications and survival in hemodialysis patients	Coen G, Pierantozzi A, Spizzichino D, Sardella D, Mantella D, Manni M, Pellegrino L, Romagnoli A, Pacifici R, Zuccaro P, Digiulio S.	2010	10.1186/1471-2369-11-10		X										X
129	Risk stratification in dialysis patients: Coronary artery calcification score combined with high sensitive C-reactive protein and Framingham score for cardiovascular risk prediction in asymptomatic subjects	Janda K. Krzanowski M. Dumnicka P. Kapusta M. Klimeczek P. Chowaniec E. Miarka P. Pasowicz M. Sułowicz W.	2014	10.4172/2155-9880.1000296		X			X
130	Serum Calcification Propensity and Coronary Artery Calcification Among Patients with CKD: The CRIC (Chronic Renal Insufficiency Cohort) Study	Bundy, JD; Cai, X; Scialla, JJ; Dobre, MA; Chen, J; Hsu, CY; Leonard, MB; Go, AS; Rao, PS; Lash, JP; Townsend, RR; Feldman, HI; de Boer, IH; Block, GA; Wolf, M; Smith, ER; Pasch, A; Isakova, T; Appel, LJ; He, J; Rahman, M	2019	10.1053/j.ajkd.2019.01.024		X										X
131	Serum calcification propensity predicts all-cause mortality in predialysis CKD	Smith ER, Ford ML, Tomlinson LA, Bodenham E, McMahon LP, Farese S, Rajkumar C, Holt SG, Pasch A.	2014	10.1681/ASN.2013060635		X			X
132	Serum fetuin--a concentrations are inversely related to cytokine concentrations in patients with chronic renal failure	Dervisoglu E, Kir HM, Kalender B, Caglayan C, Eraldemir C.	2008	10.1016/j.cyto.2008.08.014		X			X
133	SERUM FETUIN-A AND OSTEOPROTEGERINARE CORRELATED WITH LEFT ATRIAL SIZE AND FUNCTION IN PATIENTSWITH CHRONIC KIDNEY DISEASE	Rusu, EE; Rosca, M; Calin, A; Mihai, S; Atasie, T; Balanica, S; Neatu, A; Zilisteanu, D	2016	10.1093/ndt/gfw188.49		X				X
134	Serum fetuin-a concentration and endothelial dysfunction in chronic kidney disease	Caglar K, Yilmaz MI, Saglam M, Cakir E, Kilic S, Sonmez A, Eyileten T, Yenicesu M, Oguz Y, Tasar M, Vural A, Ikizler TA, Stenvinkel P, Lindholm B.	2008	10.1159/000120209	X
135	Serum fetuin-a concentration and endothelial dysfunction in chronic kidney disease	Caglar K, Yilmaz MI, Saglam M, Cakir E, Kilic S, Sonmez A, Eyileten T, Yenicesu M, Oguz Y, Tasar M, Vural A, Ikizler TA, Stenvinkel P, Lindholm B.	2008	10.1159/000120209		X	X
136	Serum fetuin-a concentration and endothelial dysfunction in chronic kidney disease	Caglar K, Yilmaz MI, Saglam M, Cakir E, Kilic S, Sonmez A, Eyileten T, Yenicesu M, Oguz Y, Tasar M, Vural A, Ikizler TA, Stenvinkel P, Lindholm B.	2008	10.1159/000120209		X	X
137	Serum fetuin-a concentration and endothelial dysfunction in chronic kidney disease	Caglar K, Yilmaz MI, Saglam M, Cakir E, Kilic S, Sonmez A, Eyileten T, Yenicesu M, Oguz Y, Tasar M, Vural A, Ikizler TA, Stenvinkel P, Lindholm B.	2008	10.1159/000120209		X	X
138	Serum fetuin-A concentration and fetuin-A-containing calciprotein particles in patients with chronic inflammatory disease and renal failure	Smith, ER; Cai, MM; McMahon, LP; Pedagogos, E; Toussaint, ND; Brumby, C; Holt, SG	2013	10.1111/nep.12021	X
139	Serum fetuin-A concentration and fetuin-A-containing calciprotein particles in patients with chronic inflammatory disease and renal failure	Smith, ER; Cai, MM; McMahon, LP; Pedagogos, E; Toussaint, ND; Brumby, C; Holt, SG	2013	10.1111/nep.12021		X	X
140	Serum Fetuin-A in Chronic Kidney Disease: A Promising Biomarker to Predict Cardiovascular Risk	Deepa, P; Sasivathanam, N	2016	10.17354/ijss/2016/632		X		X
141	Serum fetuin-A in Egyptian pediatrics with chronic end-stage renal diseases: A correlation to vascular inflammatory biomarkers	Schaalan M.F. Hammad L.N. Raouf S.A. Abo-Shadi M.A. Mohamed W.A.	2013	https://www.scopus.com/inward/record.uri?eid=2-s2.0-84878991184&partnerID=40&md5=35951f0d5406c77a0a37f5fa4eb6e67d		X			X
142	Serum fetuin-a is associated with the components of miac (Malnutrition inflammation atherosclerosis calcification) syndrome in different stof chronic kidney disease	Mutluay R. Konca Değertekin C. Işiktaş Sayilar E. Derici Ü. Gültekin S. Gönen S. Arinsoy S.T. Sindel M.Ş.	2019	10.3906/sag-1809-43	X
143	Serum fetuin-a is associated with the components of miac (Malnutrition inflammation atherosclerosis calcification) syndrome in different stof chronic kidney disease	Mutluay R. Konca Değertekin C. Işiktaş Sayilar E. Derici Ü. Gültekin S. Gönen S. Arinsoy S.T. Sindel M.Ş.	2019	10.3906/sag-1809-43		X	X
144	Serum fetuin-a is associated with the components of miac (Malnutrition inflammation atherosclerosis calcification) syndrome in different stof chronic kidney disease	Mutluay R. Konca Değertekin C. Işiktaş Sayilar E. Derici Ü. Gültekin S. Gönen S. Arinsoy S.T. Sindel M.Ş.	2019	10.3906/sag-1809-43		X	X
145	Serum fetuin-A levels link inflammation and cardiovascular calcification in hemodialysis patients	Cozzolino M. Galassi A. Biondi M.L. Turri O. Papagni S. Mongelli N. Civita L. Gallieni M. Brancaccio D.	2006	10.1159/000095782		X		X
146	Serum osteoprotegerin as a screening tool for coronary artery calcification score in diabetic pre-dialysis patients	Mikami S, Hamano T, Fujii N, Nagasawa Y, Isaka Y, Moriyama T, Matsuhisa M, Ito T, Imai E, Hori M.	2008	10.1291/hypres.31.1163	X
147	Serum osteoprotegerin as a screening tool for coronary artery calcification score in diabetic pre-dialysis patients	Mikami S, Hamano T, Fujii N, Nagasawa Y, Isaka Y, Moriyama T, Matsuhisa M, Ito T, Imai E, Hori M.	2008	10.1291/hypres.31.1163		X	X
148	Serum osteoprotegerin is associated with vascular stiffness and the onset of new cardiovascular events in hemodialysis patients	Lee JE, Kim HJ, Moon SJ, Nam JS, Kim JK, Kim SK, Yun GY, Ha SK, Park HC.	2013	10.3904/kjim.2013.28.6.668		X		X
149	Serum osteoprotegerin is associated with vascular stiffness and the onset of new cardiovascular events in hemodialysis patients	Lee JE, Kim HJ, Moon SJ, Nam JS, Kim JK, Kim SK, Yun GY, Ha SK, Park HC.	2013	10.3904/kjim.2013.28.6.668		X	X
150	Soluble osteopontin and vascular calcification in hemodialysis patients	Nitta K, Ishizuka T, Horita S, Hayashi T, Ajiro A, Uchida K, Honda K, Oba T, Kawashima A, Yumura W, Kabaya T, Akiba T, Nihei H.	2001	10.1159/000046119		X										X
151	Study on the relationship of serum fetuin-A concentration with aortic stiffness in patients on dialysis	Hermans MM, Brandenburg V, Ketteler M, Kooman JP, van der Sande FM, Gladziwa U, Rensma PL, Bartelet K, Konings CJ, Hoeks AP, Floege J, Leunissen KM.	2006	10.1093/ndt/gfk045		X										X
152	Study the level of Kim-1 and FGF-23 in patients with chronic renal failure	Dikheel, YH; Maher, FT; Zaidan, ZDJ	2021	10.1016/j.matpr.2021.02.305		X		X
153	The association between plasma proteomics and incident cardiovascular disease identifies MMP-12 as a promising cardiovascular risk marker in patients with chronic kidney disease	Feldreich T, Nowak C, Carlsson AC, Östgren CJ, Nyström FH, Sundström J, Carrero-Roig JJ, Leppert J, Hedberg P, Giedraitis V, Lind L, Cordeiro A, Ärnlöv J.	2020	10.1016/j.atherosclerosis.2020.06.013	X
154	The association between plasma proteomics and incident cardiovascular disease identifies MMP-12 as a promising cardiovascular risk marker in patients with chronic kidney disease	Feldreich T, Nowak C, Carlsson AC, Östgren CJ, Nyström FH, Sundström J, Carrero-Roig JJ, Leppert J, Hedberg P, Giedraitis V, Lind L, Cordeiro A, Ärnlöv J.	2020	10.1016/j.atherosclerosis.2020.06.013		X	X
155	The association between plasma proteomics and incident cardiovascular disease identifies MMP-12 as a promising cardiovascular risk marker in patients with chronic kidney disease	Feldreich T, Nowak C, Carlsson AC, Östgren CJ, Nyström FH, Sundström J, Carrero-Roig JJ, Leppert J, Hedberg P, Giedraitis V, Lind L, Cordeiro A, Ärnlöv J.	2020	10.1016/j.atherosclerosis.2020.06.013		X	X
156	The association between plasma proteomics and incident cardiovascular disease identifies MMP-12 as a promising cardiovascular risk marker in patients with chronic kidney disease	Feldreich T, Nowak C, Carlsson AC, Östgren CJ, Nyström FH, Sundström J, Carrero-Roig JJ, Leppert J, Hedberg P, Giedraitis V, Lind L, Cordeiro A, Ärnlöv J.	2020	10.1016/j.atherosclerosis.2020.06.013		X	X
157	The association between plasma proteomics and incident cardiovascular disease identifies MMP-12 as a promising cardiovascular risk marker in patients with chronic kidney disease	Feldreich T, Nowak C, Carlsson AC, Östgren CJ, Nyström FH, Sundström J, Carrero-Roig JJ, Leppert J, Hedberg P, Giedraitis V, Lind L, Cordeiro A, Ärnlöv J.	2020	10.1016/j.atherosclerosis.2020.06.013		X	X
158	The Associations of Blood Kidney Injury Molecule-1 and Neutrophil Gelatinase-Associated Lipocalin with Progression from CKD to ESRD	Alderson HV, Ritchie JP, Pagano S, Middleton RJ, Pruijm M, Vuilleumier N, Kalra PA.	2016	10.2215/CJN.02670316	X
159	The balance of fetuin-A and osteoprotegerin is independently associated with diastolic dysfunction in hemodialysis patients	Talib, A; Nakagawa, N; Saito, E; Matsuki, M; Kobayashi, M; Akasaka, K; Hirayama, T; Ishida, H; Sato, N; Hasebe, N	2012	10.1038/hr.2011.201		X										X
160	The Impact of Osteocalcin, Osteoprotegerin and Osteopontin on Arterial Stiffness in Chronic Renal Failure Patients on Hemodialysis	Csiky B, Sági B, Peti A, Lakatos O, Prémusz V, Sulyok E.	2017	10.1159/000486114		X										X
161	The ratio of osteoprotegerin to fetuin-a is independently associated with vascular stiffness in hemodialysis patients	Kim HR, Kim SH, Han MJ, Yoon YS, Oh DJ.	2013	10.1159/000353594	X
162	The ratio of osteoprotegerin to fetuin-a is independently associated with vascular stiffness in hemodialysis patients	Kim HR, Kim SH, Han MJ, Yoon YS, Oh DJ.	2013	10.1159/000353594		X	X
163	The ratio of osteoprotegerin to fetuin-a is independently associated with vascular stiffness in hemodialysis patients	Kim HR, Kim SH, Han MJ, Yoon YS, Oh DJ.	2013	10.1159/000353594		X	X
164	The relationship between calcification inhibitor levels in chronic kidney disease and the development of atherosclerosis	Can Sevinc;Yilmaz, Gulay;Ustundag, Sedat	2021	10.1080/0886022X.2021.1969248	X
165	The relationship between urinary kidney injury molecule-1 and blood bone metabolism markers in patients with chronic kidney disease	Yin, CX; Cheng, C; Wang, J; Zhang, LN; Purrunsing, Y; Yang, G; Zeng, M; Huang, H; Ren, WK; Ye, YF; Ma, HY; Xing, CY; Wang, NN	2020	10.5414/CN109763		X				X
166	The relationship between urinary kidney injury molecule-1 and blood bone metabolism markers in patients with chronic kidney disease	Yin, CX; Cheng, C; Wang, J; Zhang, LN; Purrunsing, Y; Yang, G; Zeng, M; Huang, H; Ren, WK; Ye, YF; Ma, HY; Xing, CY; Wang, NN	2020	10.5414/CN109763		X	X
167	The role of fetuin-A in cardiac functions and metabolism in peritoneal dialysis patients	Aydin Z, Ozturk S, Celik C, Gursu M, Karadag S, Yamak M, Basinoglu F, Gurdal A, Sumnu A, Cebeci E, Sakci E, Sar F, Kazancioğlu R.	2015	https://www.researchgate.net/publication/263706050_The_role_of_fetuin-A_in_cardiac_functions_and_metabolism_in_peritoneal_dialysis_patients		X				X
168	Urinary Biomarkers and Risk of ESRD in the Atherosclerosis Risk in Communities Study	Foster MC, Coresh J, Bonventre JV, Sabbisetti VS, Waikar SS, Mifflin TE, Nelson RG, Grams M, Feldman HI, Vasan RS, Kimmel PL, Hsu CY, Liu KD; CKD Biomarkers Consortium.	2015	10.2215/CJN.02590315		X		X
169	Urinary Tubular Injury Biomarkers Are Associated With ESRD and Death in the REGARDS Study	Dubin RF, Judd S, Scherzer R, Shlipak M, Warnock DG, Cushman M, Sarnak M, Parikh C, Bennett M, Powe N, Peralta CA.	2018	10.1016/j.ekir.2018.05.013	X
170	Urine biomarkers of tubular injury do not improve on the clinical model predicting chronic kidney disease progression	Hsu, CY; Xie, DW; Waikar, SS; Bonventre, JV; Zhang, XM; Sabbisetti, V; Mifflin, TE; Coresh, J; Diamantidis, CJ; He, J; Lora, CM; Miller, ER; Nelson, RG; Ojo, AO; Rahman, M; Schelling, JR; Wilson, FP; Kimmel, PL; Feldman, HI; Vasan, RS; Liu, KD	2017	10.1016/j.kint.2016.09.003	X
171	Urine biomarkers of tubular injury do not improve on the clinical model predicting chronic kidney disease progression	Hsu, CY; Xie, DW; Waikar, SS; Bonventre, JV; Zhang, XM; Sabbisetti, V; Mifflin, TE; Coresh, J; Diamantidis, CJ; He, J; Lora, CM; Miller, ER; Nelson, RG; Ojo, AO; Rahman, M; Schelling, JR; Wilson, FP; Kimmel, PL; Feldman, HI; Vasan, RS; Liu, KD	2017	10.1016/j.kint.2016.09.003		X	X
172	Urine biomarkers of tubular injury do not improve on the clinical model predicting chronic kidney disease progression	Hsu, CY; Xie, DW; Waikar, SS; Bonventre, JV; Zhang, XM; Sabbisetti, V; Mifflin, TE; Coresh, J; Diamantidis, CJ; He, J; Lora, CM; Miller, ER; Nelson, RG; Ojo, AO; Rahman, M; Schelling, JR; Wilson, FP; Kimmel, PL; Feldman, HI; Vasan, RS; Liu, KD	2017	10.1016/j.kint.2016.09.003		X	X
173	Urine Injury Biomarkers and Risk of Adverse Outcomes in Recipients of Prevalent Kidney Transplants: The Folic Acid for Vascular Outcome Reduction in Transplantation Trial	Bansal, N; Carpenter, MA; Weiner, DE; Levey, AS; Pfeffer, M; Kusek, JW; Cai, JW; Hunsicker, LG; Park, M; Bennett, M; Liu, KD; Hsu, CY	2016	10.1681/ASN.2015030292		X
174	Urine markers of kidney tubule cell injury and kidney function decline in sprint trial participants with ckd	Malhotra R. Katz R. Jotwani V. Ambrosius W.T. Raphael K.L. Haley W. Rastogi A. Cheung A.K. Freedman B.I. Punzi H. Rocco M.V. Ix J.H. Shlipak M.G.	2020	10.2215/CJN.02780319	X
175	Vascular calcification and plasma levels of osteopontin in patients with chronic kidney disease who are treated by program hemodyalisis	Vizir, VA; Abramov, AV; Sadomov, AS; Ovska, EG	2014	10.14739/2310-1210.2014.3.25986		X		X
176	Vascular calcification and plasma levels of osteopontin in patients with chronic kidney disease who are treated by program hemodyalisis	Vizir, VA; Abramov, AV; Sadomov, AS; Ovska, EG	2014	10.14739/2310-1210.2014.3.25986		X	X
177	Visfatin and fetuin-A: Novel markers for endothelial dysfunction in chronic kidney disease	Zeidan M.A. Sharara G.M. Suliman H.S. Zeid M.M. Zytoun S.S. Nomeir H.M.	2012	https://www.scopus.com/inward/record.uri?eid=2-s2.0-84874848941&partnerID=40&md5=0d4c82af9fdd55b93d7ccf0da3aa2d9e	X
178	Markers of increased atherosclerotic risk in patients with chronic kidney disease: a preliminary study	Gluba-Brzózka A, Michalska-Kasiczak M, Franczyk B, Nocuń M, Toth P, Banach M, Rysz J	2016	10.1186/s12944-016-0191-x	X
179	Markers of increased atherosclerotic risk in patients with chronic kidney disease: a preliminary study	Gluba-Brzózka A, Michalska-Kasiczak M, Franczyk B, Nocuń M, Toth P, Banach M, Rysz J	2016	10.1186/s12944-016-0191-x		X	X
180	Markers of increased cardiovascular risk in patients with chronic kidney disease	Gluba-Brzózka A, Michalska-Kasiczak M, Franczyk-Skóra B, Nocuń M, Banach M, Rysz J	2014	10.1186/1476-511X-13-135	X
181	Markers of increased cardiovascular risk in patients with chronic kidney disease	Gluba-Brzózka A, Michalska-Kasiczak M, Franczyk-Skóra B, Nocuń M, Banach M, Rysz J	2014	10.1186/1476-511X-13-135		X	X
182	Plasma Concentration of Osteopontin as A Predictor of Vascular Calcification in Patients with Diabetic Nephropathy	Azoz N.M.A. Sobh M.A. Ahmed A.M. Zohne R.A.E.	2022	10.21608/ejhm.2022.248131	X
183	Plasma Concentration of Osteopontin as A Predictor of Vascular Calcification in Patients with Diabetic Nephropathy	Azoz N.M.A. Sobh M.A. Ahmed A.M. Zohne R.A.E.	2022	10.21608/ejhm.2022.248131		X	X
184	Plasma Concentration of Osteopontin as A Predictor of Vascular Calcification in Patients with Diabetic Nephropathy	Azoz N.M.A. Sobh M.A. Ahmed A.M. Zohne R.A.E.	2022	10.21608/ejhm.2022.248131		X	X
185	A biomarker able to predict acute kidney injury before it occurs?	Cerdá J.	2019	10.1016/S0140-6736(19)30843-8		X		X
186	A biomarker able to predict acute kidney injury before it occurs?	Cerdá J.	2019	10.1016/S0140-6736(19)30843-8		X	X
187	A molecular phenotypic screen reveals that lobetyolin alleviates cardiac dysfunction in 5/6 nephrectomized mice by inhibiting osteopontin	Ni SH, OuYang XL, Liu X, Lin JH, Li Y, Sun SN, Deng JP, Han XW, Zhang XJ, Li H, Huang YS, Chen ZX, Lian ZM, Wang ZK, Long WJ, Wang LJ, Yang ZQ, Lu L.	2022	10.1016/j.phymed.2022.154412		X		X
188	A Network Pharmacology-Based Approach to Investigating the Mechanisms of Fushen Granule Effects on Intestinal Barrier Injury in Chronic Renal Failure	Han M. Yu H. Yang K. Liu P. Yan H. Yang Z. Yang H.	2021	10.1155/2021/2097569		X		X
189	A Novel Biomarker for Acute Kidney Injury, Vanin-1, for Obstructive Nephropathy: A Prospective Cohort Pilot Study	Washino, Satoshi;Hosohata, Keiko;Oshima, Masashi;Okochi, Tomohisa;Konishi, Tsuzumi;Nakamura, Yuhki;Saito, Kimitoshi;Miyagawa, Tomoaki	2019	10.3390/ijms20040899		X		X
190	A review on cardiorenal syndrome	Arulrhaj S. Princy John P.	2020	https://www.scopus.com/inward/record.uri?eid=2-s2.0-85088246649&partnerID=40&md5=3fe93ee3ef159177679a00a72095232a		X		X
191	Agonism of the 5-hydroxytryptamine 1F receptor promotes mitochondrial biogenesis and recovery from acute kidney injury	Garrett SM, Whitaker RM, Beeson CC, Schnellmann RG.	2014	10.1124/jpet.114.214700		X		X
192	Airway remodeling is reversed by aerobic training in a murine model of chronic asthma	Silva, RA; Almeida, FM; Olivo, CR; Saraiva-Romanholo, BM; Martins, MA; Carvalho, CRF	2015	10.1111/sms.12311		X		X
193	An update on vascular calcification and potential therapeutics	Singh A. Tandon S. Tandon C.	2021	10.1007/s11033-020-06086-y		X		X
194	An update on vascular calcification and potential therapeutics	Singh A. Tandon S. Tandon C.	2021	10.1007/s11033-020-06086-y		X	X
195	Analysis of a urinary biomarker panel for incident kidney disease and clinical outcomes	O'Seaghdha CM, Hwang SJ, Larson MG, Meigs JB, Vasan RS, Fox CS.	2013	10.1681/ASN.2013010019		X		X
196	Annexin-Mediated Matrix Vesicle Calcification in Vascular Smooth Muscle Cells	Chen, NX; O'Neill, KD; Chen, XM; Moe, SM	2008	10.1359/JBMR.080604		X		X
197	Anti-inflammatory and antioxidant activity of essential amino acid α-ketoacid analogues against renal ischemia-reperfusion damage in Wistar rats	Sánchez-Martínez C. Torres-González L. Alarcón-Galván G. Muñoz-Espinosa L.E. Zapata-Chavira H. Moreno-Peña D.P. Nañez-Terreros H. Pérez-Rodríguez E. Garza-Ocañas L. Guzmán-de la Garza F.J. Cordero-Pérez P.	2020	https://www.scopus.com/inward/record.uri?eid=2-s2.0-85083248537&partnerID=40&md5=496790cb66574c62bd23c518c6b8aa72		X		X
198	Aortic stenosis in patients with kidney failure: Is there an advantage for a PD-first policy?	Candellier, A; Henaut, L; Morelle, J; Choukroun, G; Jadoul, M; Brazier, M; Goffin, E	2021	10.1177/0896860820941371		X		X
199	Aortic valve calcification in chronic kidney disease	Rattazzi M, Bertacco E, Del Vecchio A, Puato M, Faggin E, Pauletto P.	2013	10.1093/ndt/gft310		X		X
200	Apelin and fetuin-a may be subclinical inflammation biomarker in familial mediterranean fever: A pilot study	Sahin, A; Demirpence, O; Sahin, M; Bagci, G; Seven, D; Dogan, HO; Camci, A; Derin, ME; Bagci, B	2017	10.4328/JCAM.5036		X			X
201	Applications of urinary proteomics in renal disease research using animal models	Lv Y. Cai G. Chen X.	2015	10.1007/978-94-017-9523-4_14		X		X
202	Are biomarkers useful for assessing cardiovascular risk in patients with chronic kidney disease?	Rubin, C; Nolin, TD; Himmelfarb, J	2007	10.1097/MNH.0b013e3282f0b331		X			X
203	Association between urinary biomarkers and disease progression in adults with autosomal dominant polycystic kidney disease	Segarra-Medrano A, Martin M, Agraz I, Vilaprinyó M, Chamoun B, Jatem E, Molina M, Colàs-Campàs L, Garcia-Carrasco A, Roche S.	2019	10.1093/ckj/sfz105		X		X
204	Association of alpha(2)-HS Glycoprotein with Neurogenic Heterotopic Ossification in Patients with Spinal Cord Injury	Dong, LW; Dong, GD; Cao, JY; Zhang, J	2017	10.12659/MSM.904626		X		X
205	Association of bone turnover markers and arterial stiffness in pre-dialysis chronic kidney disease (CKD)	Manghat P, Souleimanova I, Cheung J, Wierzbicki AS, Harrington DJ, Shearer MJ, Chowienczyk P, Fogelman I, Nerlander M, Goldsmith D, Hampson G.	2011	10.1016/j.bone.2011.01.016		X		X
206	Association of Candidate Gene Polymorphisms With Chronic Kidney Disease: Results of a Case-Control Analysis in the Nefrona Cohort	Valls J, Cambray S, Pérez-Guallar C, Bozic M, Bermúdez-López M, Fernández E, Betriu À, Rodríguez I, Valdivielso JM.	2019	10.3389/fgene.2019.00118		X		X
207	Association of dialysate calcium concentration with fetuin A level and carotid intima-media thickness in peritoneal dialysis patients	Liang J, Wang Z, Liu G, Zhan J, Jiang L, Jiang Z.	2014	10.3109/0886022X.2013.832309		X		X
208	Association of inflammation and protein-energy wasting with endothelial dysfunction in peritoneal dialysis patients	Choi, HY; Lee, JE; Han, SH; Yoo, TH; Kim, BS; Park, HC; Kang, SW; Choi, KH; Ha, SK; Lee, HY; Han, DS	2010	10.1093/ndt/gfp598		X		X
209	Association of kidney function and uncarboxylated matrix Gla protein: data from the Heart and Soul Study	Parker BD, Ix JH, Cranenburg EC, Vermeer C, Whooley MA, Schurgers LJ.	2009	10.1093/ndt/gfp024		X		X
210	Association of low serum fetuin A levels with poor arteriovenous access patency in patients undergoing maintenance hemodialysis	Chen HY, Chiu YL, Chuang YF, Hsu SP, Pai MF, Lai CF, Yang JY, Peng YS, Tsai TJ, Wu KD.	2010	10.1053/j.ajkd.2010.06.015		X			X
211	Association of low serum fetuin A levels with poor arteriovenous access patency in patients undergoing maintenance hemodialysis	Chen HY, Chiu YL, Chuang YF, Hsu SP, Pai MF, Lai CF, Yang JY, Peng YS, Tsai TJ, Wu KD.	2010	10.1053/j.ajkd.2010.06.015		X	X
212	Association of low serum fetuin A levels with poor arteriovenous access patency in patients undergoing maintenance hemodialysis	Chen HY, Chiu YL, Chuang YF, Hsu SP, Pai MF, Lai CF, Yang JY, Peng YS, Tsai TJ, Wu KD.	2010	10.1053/j.ajkd.2010.06.015		X	X
213	Association of plasma proteins with rate of cognitive decline and dementia: 20-year follow-up of the Whitehall II and ARIC cohort studies	Lindbohm JV,Mars N,Walker KA,Singh-Manoux A,Livingston G,Brunner EJ,Sipilä PN,Saksela K,Ferrie JE,Lovering R,Williams SA,Hingorani AD,Gottesman RF,Zetterberg H,Kivimäki M	2020	10.1101/2020.11.18.20234070		X		X
214	Association of Serum Alkaline Phosphatase with Coronary Artery Calcification in Maintenance Hemodialysis Patients	Shantouf, R; Kovesdy, CP; Kim, Y; Ahmadi, N; Luna, A; Luna, C; Rambod, M; Nissenson, AR; Budoff, MJ; Kalantar-Zadeh, K	2009	10.2215/CJN.06091108		X		X
215	Association of Serum Alkaline Phosphatase with Coronary Artery Calcification in Maintenance Hemodialysis Patients	Shantouf, R; Kovesdy, CP; Kim, Y; Ahmadi, N; Luna, A; Luna, C; Rambod, M; Nissenson, AR; Budoff, MJ; Kalantar-Zadeh, K	2009	10.2215/CJN.06091108		X	X	X
216	Association of serum calcitonin with coronary artery disease in individuals with and without chronic kidney disease	Kanbay M, Wolf M, Selcoki Y, Solak Y, Ikizek M, Uysal S, Segall L, Armutcu F, Eryonucu B, Duranay M, Goldsmith D, Covic A.	2012	10.1007/s11255-011-0076-x		X		X
217	Association of serum uromodulin with mortality and cardiovascular disease in the elderly-the Cardiovascular Health Study	Steubl, D; Buzkova, P; Garimella, PS; Ix, JH; Devarajan, P; Bennett, MR; Chaves, PHM; Shlipak, MG; Bansal, N; Sarnak, MJ	2020	10.1093/ndt/gfz008		X		X
218	Asymmetric dimethylarginine as a useful risk marker of radial artery calcification in patients with advanced kidney disease	Krzanowski M. Krzanowska K. Gajda M. Dumnicka P. Kopec G. Guzik B. Dziewierz A. Litwin J.A. Sulowicz W.	2018	10.20452/pamw.4201		X		X
219	Attenuation of Circulating Trimethylamine N-Oxide Prevents the Progression of Cardiac and Renal Dysfunction in a Rat Model of Chronic Cardiorenal Syndrome	Zou D, Li Y, Sun G.	2021	10.3389/fphar.2021.751380		X		X
220	Augmented transcripts of kidney injury markers and renin angiotensin system in urine samples of overweight young adults	Rivera P, Miranda C, Roldán N, Guerrero A, Olave J, Cárdenas P, Nguyen QM, Kassan M, Gonzalez AA.	2020	10.1038/s41598-020-78382-3		X		X
221	Balanced Mineralization in the Arterial System - Possible Role of Osteoclastogenesis/Osteoblastogenesis in Abdominal Aortic Aneurysm and Stenotic Disease	Yamanouchi, D; Takei, Y; Komori, K	2012	10.1253/circj.CJ-12-1240		X		X
222	Bavachin Protects Human Aortic Smooth Muscle Cells Against β-Glycerophosphate-Mediated Vascular Calcification and Apoptosis via Activation of mTOR-Dependent Autophagy and Suppression of β-Catenin Signaling	He HQ, Law BYK, Zhang N, Qiu CL, Qu YQ, Wu AG, Han Y, Song Q, Zheng WL, Liu Y, He YZ, Wong VKW.	2019	10.3389/fphar.2019.01427		X		X
223	Benefit of Apabetalone on Plasma Proteins in Renal Disease	Wasiak S, Tsujikawa LM, Halliday C, Stotz SC, Gilham D, Jahagirdar R, Kalantar-Zadeh K, Robson R, Sweeney M, Johansson JO, Wong NC, Kulikowski E.	2017	10.1016/j.ekir.2017.12.001		X		X
224	Biochemical transformation of calciprotein particles in uraemia	Smith ER, Hewitson TD, Hanssen E, Holt SG.	2018	10.1016/j.bone.2018.02.023		X		X
225	Biological and clinical effects of calciprotein particles on chronic kidney disease-mineral and bone disorder	Akiyama K. Kimura T. Shiizaki K.	2018	10.1155/2018/5282389		X		X
226	Biological markers of vascular calcifications in uremia	Cristol, JP; Bargnoux, AS; Dupuy, AM; Morena, M; Avignon, A; Canaud, B	2009	10.1016/j.mednuc.2008.11.001		X		X
227	Biological Variation of Plasma and Urinary Markers of Acute Kidney Injury in Patients with Chronic Kidney Disease	Carter, JL; Parker, CT; Stevens, PE; Eaglestone, G; Knight, S; Farmer, CKT; Lamb, EJ	2016	10.1373/clinchem.2015.250993		X			X
228	Biology of vascular calcification in renal disease	Farzaneh-Far, A; Shanahan, CM	2005	10.1159/000087578		X		X
229	Biomarkers and heart-kidney interaction	Cediel, G; Santiago-Vacas, E; Bayes-Genis, A	2018	10.1093/eurheartj/suy021		X			X
230	Biomarkers and surrogate endpoints in kidney disease	Hartung E.A.	2016	10.1007/s00467-015-3104-8		X			X
231	Biomarkers determining cardiovascular risk in patients with kidney disease	Siasos G. Tousoulis D. Michalea S. Oikonomou E. Kolia C. Kioufis S. Synetos A. Vlasis K. Papavassiliou A.G. StefanadisC.	2012	10.2174/092986712800492986		X			X
232	Biomarkers for drug-induced renal damage and nephrotoxicity - An overview for applied toxicology	Fuchs T.C. Hewitt P.	2011	10.1208/s12248-011-9301-x		X		X
233	Biomarkers for incident CKD: A new framework for interpreting the literature	Shlipak M.G. Day E.C.	2013	10.1038/nrneph.2013.108		X		X
234	Biomarkers for incident CKD: A new framework for interpreting the literature	Shlipak M.G. Day E.C.	2013	10.1038/nrneph.2013.108		X	X
235	Biomarkers for incident CKD: A new framework for interpreting the literature	Shlipak M.G. Day E.C.	2013	10.1038/nrneph.2013.108		X	X
236	Biomarkers for predicting outcomes in chronic kidney disease	Tummalapalli L, Nadkarni GN, Coca SG.	2016	10.1097/MNH.0000000000000275		X			X
237	Biomarkers for predicting outcomes in chronic kidney disease	Tummalapalli L, Nadkarni GN, Coca SG.	2016	10.1097/MNH.0000000000000275		X	X
238	Biomarkers for the early prediction of contrast-induced nephropathy after percutaneous coronary intervention in adults: A systematic review and meta-analysis	Lin J, Chen J, Wu D, Li X, Guo X, Shi S, Lin K.	2022	10.1177/00033197211039921		X		X
239	Biomarkers for the early prediction of contrast-induced nephropathy after percutaneous coronary intervention in adults: A systematic review and meta-analysis	Lin J, Chen J, Wu D, Li X, Guo X, Shi S, Lin K.	2022	10.1177/00033197211039921		X	X
240	Biomarkers in acute and chronic kidney disease	Nickolas, TL; Barasch, J; Devarajan, P	2008	10.1097/MNH.0b013e3282f4e525		X			X
241	Biomarkers in acute kidney injury (AKI)	Teo S.H. Endre Z.H.	2017	10.1016/j.bpa.2017.10.003		X		X
242	Biomarkers in cardiorenal syndromes	Tan K. Sethi S.K.	2014	10.1016/j.trsl.2014.04.011		X		X
243	Biomarkers in chronic kidney disease: a review	Fassett RG, Venuthurupalli SK, Gobe GC, Coombes JS, Cooper MA, Hoy WE.	2011	10.1038/ki.2011.198		X		X
244	Biomarkers in chronic kidney disease: a review	Fassett RG, Venuthurupalli SK, Gobe GC, Coombes JS, Cooper MA, Hoy WE.	2011	10.1038/ki.2011.198		X	X
245	Biomarkers in kidney and heart disease	Maisel A.S. Katz N. Hillege H.L. Shaw A. Zanco P. Bellomo R. Anand I. Anker S.D. Aspromonte N. Bagshaw S.M. Berl T. Bobek I. Cruz D.N. Daliento L. Davenport A. Haapio M. House A.A. Mankad S. McCullough P. Mebazaa A. Palazzuoli A. Ponikowski P. Ronco F. Sheinfeld G. Soni S. Vescovo G. Zamperetti N. Ronco C.	2011	10.1093/ndt/gfq647		X		X
246	Biomarkers in the prediction of contrast media induced nephropathy - the BITCOIN study	Seibert FS, Heringhaus A, Pagonas N, Rudolf H, Rohn B, Bauer F, Timmesfeld N, Trappe HJ, Babel N, Westhoff TH.	2020	10.1371/journal.pone.0234921		X		X
247	Biomarkers of acute kidney injury in anesthesia intensive care and major surgery: From the bench to clinical research to clinical practice	Moore E. Bellomo R. Nichol A.	2010	https://www.scopus.com/inward/record.uri?eid=2-s2.0-77954981818&partnerID=40&md5=72cf33451bbcac51ebf0a95b2186eb6d		X		X
248	Biomarkers of acute kidney injury in anesthesia intensive care and major surgery: From the bench to clinical research to clinical practice	Moore E. Bellomo R. Nichol A.	2010	https://www.scopus.com/inward/record.uri?eid=2-s2.0-77954981818&partnerID=40&md5=72cf33451bbcac51ebf0a95b2186eb6d		X	X
249	Biomarkers of acute kidney injury in children: discovery, evaluation, and clinical application	Al-Ismaili, Z; Palijan, A; Zappitelli, M	2011	10.1007/s00467-010-1576-0		X		X
250	Biomarkers of CKD in children	Al-Aly Z. Bowe B.	2020	10.1681/ASN.2020020212		X		X
251	Biomarkers of CKD in children	Al-Aly Z. Bowe B.	2020	10.1681/ASN.2020020212		X	X
252	Biomarkers of diabetic nephropathy the present and the future	Jim B. Santos J. Spath F. He J.C.	2012	10.2174/157339912802083478		X		X
253	Biomarkers of drug-induced kidney injury	Redahan, L; Murray, PT	2017	10.1097/MCC.0000000000000464		X		X
254	Biomarkers of high salt intake	Hosohata K.	2021	10.1016/bs.acc.2020.09.002		X		X
255	Biomarkers of Inflammation Fibrosis and Acute Kidney Injury in Patients with Heart Failure with and without Left Ventricular Assist Device Implantation	Grosman-Rimon L. Hui S.G. Freedman D. Elbaz-Greener G. Cherney D. Rao V.	2019	10.1159/000494090		X		X
256	Biomarkers of kidney injury [Biomarkery uszkodzenia mia̧ższu nerek]	Jung A. Jobs K. Zuber J.	2011	https://www.scopus.com/inward/record.uri?eid=2-s2.0-84860748866&partnerID=40&md5=558c16326344e5138091f841e2242aa9		X			X
257	Biomarkers of rapid chronic kidney disease progression in type 2 diabetes	Looker HC, Colombo M, Hess S, Brosnan MJ, Farran B, Dalton RN, Wong MC, Turner C, Palmer CN, Nogoceke E, Groop L, Salomaa V, Dunger DB, Agakov F, McKeigue PM, Colhoun HM; SUMMIT Investigators.	2015	10.1038/ki.2015.199		X		X
258	Biomarkers of renal disease	Naicker S.	2011	10.1080/22201173.2011.10872753		X			X
259	Biomarkers of renal disease and progression in patients with diabetes	Hojs R. Ekart R. Bevc S. Hojs N.	2015	10.3390/jcm4051010		X			X
260	Biomarkers of renal function, which and when?	Wasung ME, Chawla LS, Madero M.	2015	10.1016/j.cca.2014.08.039		X		X
261	Biomarkers of Uremic Cardiotoxicity	Stopic, Bojan;Dragicevic, Sandra;Medic-Brkic, Branislava;Nikolic, Aleksandra;Stojanovic, Marko;Budisavljevic, Sreten;Dimkovic, Nada	2021	10.3390/toxins13090639		X		X
262	Biomarkers of vascular calcification in serum	Roumeliotis S, Roumeliotis A, Dounousi E, Eleftheriadis T, Liakopoulos V.	2020	10.1016/bs.acc.2020.02.004		X			X
263	Biomarkers: Hopes and challenges in the path from discovery to clinical practice	Frangogiannis N.G.	2012	10.1016/j.trsl.2012.01.023		X		X
264	Biomarkers: more than just markers!	Haase M, Mertens PR.	2015	10.1093/ndt/gfu085		X		X
265	Biomarkers: more than just markers!	Haase M, Mertens PR.	2015	10.1093/ndt/gfu085		X	X
266	Bisphenol A Modulates Autophagy and Exacerbates Chronic Kidney Damage in Mice	Alberto Ruiz Priego;Emilio González Parra;Mas, Sebastián;Morgado-Pascual, José Luis;Ruiz-Ortega, Marta;Rayego-Mateos, Sandra	2021	10.3390/ijms22137189		X		X
267	Calcification of coronary arteries and abdominal aorta in relation to traditional and novel risk factors of atherosclerosis in hemodialysis patients	Pencak P, Czerwieńska B, Ficek R, Wyskida K, Kujawa-Szewieczek A, Olszanecka-Glinianowicz M, Więcek A, Chudek J.	2013	10.1186/1471-2369-14-10		X		X
268	Calcification of vascular smooth muscle cells is induced by secondary calciprotein particles and enhanced by tumor necrosis factor-alpha	Aghagolzadeh, P; Bachtler, M; Bijarnia, R; Jackson, C; Smith, ER; Odermatt, A; Radpour, R; Pasch, A	2016	10.1016/j.atherosclerosis.2016.05.044		X		X
269	Calcification Propensity of Serum is Independent of Excretory Renal Function	Bielesz, Bernhard;Reiter, Thomas;Marculescu, Rodrig;Gleiss, Andreas;Bojic, Marija;Kieweg, Heidi;Cejka, Daniel	2017	10.1038/s41598-017-18336-4		X		X
270	Calcimimetic compound NPS R-467 protects against chronic cadmium-induced mouse kidney injury by restoring autophagy process	Gu J, Ren Z, Zhao J, Peprah FA, Xie Y, Cheng D, Wang Y, Liu H, Chu Wong CK, Zhou Y, Shi H.	2020	10.1016/j.ecoenv.2019.110052		X		X
271	Calcimimetics in chronic kidney disease: Evidence opportunities and challenges	Evenepoel P.	2008	10.1038/ki.2008.166		X		X
272	Calcimimetics parathyroid hormone and vascular calcification in chronic kidney disease	Coen G.	2008	10.1038/ki.2008.417		X		X
273	CALCIPHYLAXIS: A RARE COMPLICATION IN ALCOHOLIC LIVER DISEASE	Sermijn, E; Strobbe, T; Vandekerckhove, L; Libbrecht, L; Colle, I; Schoonjans, R; Vogelaers, D	2013	10.2143/ACB.2863		X		X
274	Calciphylaxis: from the disease to the diseased	Oliveira T.M. Frazão J.M.	2015	10.1007/s40620-015-0192-2		X		X
275	Can we tackle with vascular calcification and arterial stiffness in patients with chronic kidney disease?	Stavrinou E. Papagianni A. Koumaras C. Pateinakis P. Efstratiadis G.	2013	10.2174/1876526201305010063		X		X
276	Cardiac biomarkers of heart failure in chronic kidney disease	Han X, Zhang S, Chen Z, Adhikari BK, Zhang Y, Zhang J, Sun J, Wang Y.	2020	10.1016/j.cca.2020.07.040		X			X
277	Cardiac Inflammation Oxidative Stress Nrf2 Expression and Coagulation Events in Mice with Experimental Chronic Kidney Disease	Nemmar A. Al-Salam S. Beegam S. Zaaba N.E. Yasin J. Hamadi N. Ali B.H.	2021	10.1155/2021/8845607		X		X
278	Cardiac Spinal Afferent Denervation Attenuates Renal Dysfunction in Rats With Cardiorenal Syndrome Type 2	Xia Z, Vellichirammal NN, Han L, Gao L, Boesen EI, Schiller AM, Pellegrino PR, Lisco SJ, Guda C, Zucker IH, Wang HJ.	2022	10.1016/j.jacbts.2022.02.008		X		X
279	Cardiac surgery-associated acute kidney injury	Parida S. Badhe A.S.	2013	10.1007/s00540-012-1523-2		X		X
280	Cardiac surgery-associated acute kidney injury: Risk factors pathophysiology and treatment	Wang Y. Bellomo R.	2017	10.1038/nrneph.2017.119		X		X
281	Cardiac valvular calcification in hemodialysis patients	Ossareh S.	2013	https://www.scopus.com/inward/record.uri?eid=2-s2.0-84875146292&partnerID=40&md5=9acb974c7375a1fb3ec7350111dcbc46		X			X
282	Cardiorenal syndrome: Biomarkers linking kidney damage with heart failure	Soni S.S. Fahuan Y. Ronco C. Cruz D.N.	2009	10.2217/bmm.09.59		X			X
283	Cardiorenal Syndrome: Classification Pathophysiology Diagnosis and Treatment Strategies: A Scientific Statement From the American Heart Association	Rangaswami J. Bhalla V. Blair J.E.A. Chang T.I. Costa S. Lentine K.L. Lerma E.V. Mezue K. Molitch M. Mullens W. Ronco C. Tang W.H.W. Mccullough P.A.	2019	10.1161/CIR.0000000000000664		X		X
284	Cardiorenal Syndrome: Diagnosis and Management	Orvalho J.S. Cowgill L.D.	2017	10.1016/j.cvsm.2017.05.004		X		X
285	Cardiorenal Syndrome: Diagnosis and Management	Orvalho J.S. Cowgill L.D.	2017	10.1016/j.cvsm.2017.05.004		X	X
286	Cardiorenal syndrome: New pathways and novel biomarkers	Gembillo G. Visconti L. Giusti M.A. Siligato R. Gallo A. Santoro D. Mattina A.	2021	10.3390/biom11111581		X		X
287	Cardio-Renal Syndrome: New Perspective in Diagnostics	Iyngkaran P. Schneider H. Devarajan P. Anavekar N. Krum H. Ronco C.	2012	10.1016/j.semnephrol.2011.11.002		X		X
288	Cardiovascular benefits of extended-time nocturnal hemodialysis	Roumeliotis A. Roumeliotis S. Chan C. Pierratos A.	2021	10.2174/1570161118666200401112106		X		X
289	Cardiovascular Biomarkers in Chronic Kidney Disease	Park, SH; Stenvinkel, P; Lindholm, B	2012	10.1053/j.jrn.2011.10.021		X			X
290	Cardiovascular biomarkers in chronic kidney disease: State of current research and clinical applicability	D'Marco L. Bellasi A. Raggi P.	2015	10.1155/2015/586569		X			X
291	Cardiovascular calcification in chronic cardiorenal syndrome: what is the role for biomarkers in diagnosis and risk stratification?	Brandenburg, V; Kruger, T	2013	10.1515/labmed-2013-0036		X		X
292	Cardiovascular calcification in chronic kidney disease: Risk factors and effect of alpha-keto acid tablets	Xiang, N; Liao, HJ; Zhai, ZC; Gong, JW	2021	10.4314/tjpr.v20i11.30		X		X
293	Cardiovascular disease in patients with chronic kidney disease	Wright J. Hutchison A.	2009	https://www.scopus.com/inward/record.uri?eid=2-s2.0-74049098643&partnerID=40&md5=938a7acbaf17476bcddf0c4c2024bd51		X		X
294	Cardiovascular Disease Risk Factors in Chronic Kidney Disease: Traditional, Nontraditional, and Uremia-related Threats	Carrero, JJ; Stenvinkel, P	2010	10.1007/978-88-470-1463-3_7		X		X
295	Cardiovascular risk and mineral bone disorder in patients with chronic kidney disease	Staude H. Jeske S. Schmitz K. Warncke G. Fischer D.-C.	2013	10.1159/000343402		X		X
296	Cardiovascular risk assessment and association with novel biomarkers in patients with Type 2 diabetes mellitus	Neri, AKM; Junior, GBD; Meneses, GC; Martins, AMC; Daher, ED; Lino, DOD; Silva, RP; Nunes, MDSF; Alencar, RL; Rodrigues, MS; Saraiva, IP	2021	10.2217/bmm-2020-0611		X			X
297	Cardiovascular risk assessment and association with novel biomarkers in patients with Type 2 diabetes mellitus	Neri, AKM; Junior, GBD; Meneses, GC; Martins, AMC; Daher, ED; Lino, DOD; Silva, RP; Nunes, MDSF; Alencar, RL; Rodrigues, MS; Saraiva, IP	2021	10.2217/bmm-2020-0611		X	X
298	Cardiovascular risk assessment in children with chronic kidney disease	Shroff R. Dégi A. Kerti A. Kis É. Cseprekál O. Tory K. Szabó A.J. Reusz G.S.	2013	10.1007/s00467-012-2325-3		X		X
299	Cardiovascular risk biomarkers in CKD: the inflammation link and the road less traveled	Elewa, U; Sanchez-Nino, MD; Martin-Cleary, C; Fernandez-Fernandez, B; Egido, J; Ortiz, A	2012	10.1007/s11255-012-0271-4		X			X
300	Cardiovascular risk in chronic kidney disease (CKD): The CKD-mineral bone disorder (CKD-MBD)	Hruska K.A. Choi E.T. Memon I. Davis T.K. Mathew S.	2010	10.1007/s00467-009-1337-0		X		X
301	Changes in kidney function markers after bariatric surgery in morbidly obese patients	Kwon S.H.	2020	10.23876/j.krcp.20.058		X		X
302	Changes in kidney function markers after bariatric surgery in morbidly obese patients	Kwon S.H.	2020	10.23876/j.krcp.20.058		X	X
303	Changes in mineral metabolism in stage 3, 4, and 5 chronic kidney disease (not on dialysis)	Sellares, VL; Torregrosa, V	2008	https://pubmed.ncbi.nlm.nih.gov/19018742/		X		X
304	Changes in serum fetuin-A and inflammatory markers levels in end-stage renal disease (ESRD): effect of a single session haemodialysis	Ciaccio M, Bivona G, Di Sciacca R, Iatrino R, Di Natale E, Li Vecchi M, Bellia C.	2008	10.1515/CCLM.2008.041		X			X
305	Characterization and assessment of potential microRNAs involved in phosphate-induced aortic calcification	Fakhry M, Skafi N, Fayyad-Kazan M, Kobeissy F, Hamade E, Mebarek S, Habib A, Borghol N, Zeidan A, Magne D, Fayyad-Kazan H, Badran B.	2018	10.1002/jcp.26121		X		X
306	Chemerin inhibits vascular calcification through ChemR23 and is associated with lower coronary calcium in chronic kidney disease.	Carracedo, M.; Witasp, A.; Qureshi, A. R.; Laguna‐Fernandez, A.; Brismar, T.; Stenvinkel, P.; Bäck, M.; Laguna-Fernandez, A	2019-10-01	10.1111/joim.12940		X		X
307	Children with chronic kidney disease and hypertension: Could hypertension footprints be early biomarkers?	Balat A.	2014	10.2174/1573402111666141231150433		X		X
308	Cholecalciferol supplementation increases FGF23 in peritoneal dialysis patients with hypovitaminosis D: a randomized clinical trial	Ramirez-Sandoval JC, Arvizu-Hernandez M, Cruz C, Vazquez-Cantu B, Rojas-Concha LJ, Tamez L, Reynerio F, Gomez FE, Correa-Rotter R.	2019	10.1007/s40620-019-00599-x		X		X
309	Chronic epithelial kidney injury molecule-1 expression causes murine kidney fibrosis	Humphreys BD, Xu F, Sabbisetti V, Grgic I, Movahedi Naini S, Wang N, Chen G, Xiao S, Patel D, Henderson JM, Ichimura T, Mou S, Soeung S, McMahon AP, Kuchroo VK, Bonventre JV.	2013	10.1172/JCI45361		X		X
310	Chronic kidney disease and coronary atherosclerosis: evidences from intravascular imaging	Iwai T. Kataoka Y. Otsuka F. Asaumi Y. Nicholls S.J. Noguchi T. Yasuda S.	2019	10.1080/14779072.2019.1676150		X		X
311	Chronic Kidney Disease and the Pathophysiology of Valvular Heart Disease	Ternacle J. Côté N. Krapf L. Nguyen A. Clavel M.-A. Pibarot P.	2019	10.1016/j.cjca.2019.05.028		X		X
312	Chronic kidney disease and the search for new biomarkers for early diagnosis	Saucedo A.L. Perales-Quintana M.M. Paniagua-Vega D. Sánchez-Martínez C. Cordero-Pérez P. Minsky N.W.	2018	10.2174/0929867325666180307110908		X			X
313	Chronic Kidney Disease as a Systemic Inflammatory Syndrome: Update on Mechanisms Involved and Potential Treatment	Tinti, F; Lai, S; Noce, A; Rotondi, S; Marrone, G; Mazzaferro, S; Di Daniele, N; Mitterhofer, AP	2021	10.3390/life11050419		X		X
314	Chronic Kidney Disease as a Systemic Inflammatory Syndrome: Update on Mechanisms Involved and Potential Treatment	Tinti, F; Lai, S; Noce, A; Rotondi, S; Marrone, G; Mazzaferro, S; Di Daniele, N; Mitterhofer, AP	2021	10.3390/life11050419		X	X
315	Chronic Kidney Disease Circulating Calciprotein Particles and Extracellular Vesicles Promote Vascular Calcification: A Role for GRP (Gla-Rich Protein)	Viegas CSB, Santos L, Macedo AL, Matos AA, Silva AP, Neves PL, Staes A, Gevaert K, Morais R, Vermeer C, Schurgers L, Simes DC.	2018	10.1161/ATVBAHA.117.310578		X			X
316	Chronic Kidney Disease Induced by Cisplatin, Folic Acid and Renal Ischemia Reperfusion Induces Anemia and Promotes GATA-2 Activation in Mice	Gabriel Rufino Estrela;Leandro Ceotto Freitas-Lima;Budu, Alexandre;Adriano Cleis de Arruda;Mauro Sergio Perilhão;Ricardo Ambrósio Fock;Barrera-Chimal, Jonatan;Ronaldo Carvalho Araújo	2021	10.3390/biomedicines9070769		X		X
317	Circulating Fetuin-A and Risk of All-Cause Mortality in Patients With Chronic Kidney Disease: A Systematic Review and Meta-Analysis	Zhou, ZW; Ji, YQ; Ju, HX; Chen, HM; Sun, MZ	2019	10.3389/fphys.2019.00966		X		X
318	Circulating fetuin-A predicts early mortality in chronic hemodialysis patients	Blaha, V; Mistrik, E; Dusilova-Sulkova, S; Kalousova, M; Andrys, C; Blaha, M; Sobotka, L	2009	10.1016/j.clinbiochem.2009.03.021		X			X
319	Circulating fetuin-A predicts early mortality in chronic hemodialysis patients	Blaha, V; Mistrik, E; Dusilova-Sulkova, S; Kalousova, M; Andrys, C; Blaha, M; Sobotka, L	2009	10.1016/j.clinbiochem.2009.03.021		X	X
320	Circulating FH Protects Kidneys From Tubular Injury During Systemic Hemolysis	Merle N.S. Leon J. Poillerat V. Grunenwald A. Boudhabhay I. Knockaert S. Robe-Rybkine T. Torset C. Pickering M.C. Chauvet S. Fremeaux-Bacchi V. Roumenina L.T.	2020	10.3389/fimmu.2020.01772		X			X
321	Circulating levels of osteopontin are related with calcification parameters in patients with renal transplantations	Karakan S, Sezer S, Özdemir Acar FN, Haberal M.	2011	10.1016/j.transproceed.2011.01.026		X		X
322	Circulating levels of osteopontin are related with calcification parameters in patients with renal transplantations	Karakan S, Sezer S, Özdemir Acar FN, Haberal M.	2011	10.1016/j.transproceed.2011.01.026		X	X
323	CKD accelerates development of neointimal hyperplasia in arteriovenous fistulas	Kokubo T, Ishikawa N, Uchida H, Chasnoff SE, Xie X, Mathew S, Hruska KA, Choi ET.	2009	10.1681/ASN.2007121312		X		X
324	CKD273 a New Proteomics Classifier Assessing CKD and Its Prognosis	Argilés À. Siwy J. Duranton F. Gayrard N. Dakna M. Lundin U. Osaba L. Delles C. Mourad G. Weinberger K.M. Mischak H.	2013	10.1371/journal.pone.0062837		X		X
325	Classification of Chronic Kidney Disease Biomarkers to Predict Coronary Artery Calcium	McPherson, S; Barbosa-Leiker, C; Short, R; Tuttle, KR	2012	10.1159/000339024		X			X
326	Clinical Detection, Risk Factors, and Cardiovascular Consequences of Medial Arterial Calcification: A Pattern of Vascular Injury Associated With Aberrant Mineral Metabolism	Lau, WL; Ix, JH	2013	10.1016/j.semnephrol.2012.12.011		X		X
327	Clinical evaluation of the safety efficacy and tolerability of lanthanum carbonate in the management of hyperphosphatemia in patients with end-stage renal disease	Cernaro V. Calimeri S. Laudani A. Santoro D.	2020	10.2147/TCRM.S196805		X		X
328	Clinical implications of fetuin-A	Jirak P, Stechemesser L, Moré E, Franzen M, Topf A, Mirna M, Paar V, Pistulli R, Kretzschmar D, Wernly B, Hoppe UC, Lichtenauer M, Salmhofer H.	2019	10.1016/bs.acc.2018.12.003		X			X
329	Clinical relevance of biomarkers in heart failure and cardiorenal syndrome: The role of Natriuretic peptides and troponin	Palazzuoli A. Masson S. Ronco C. Maisel A.	2014	10.1007/s10741-013-9391-x		X		X
330	Clinical Significance of miR-21-5p in Predicting Occurrence and Progression of Uremic Vascular Calcification in Patients with End-Stage Renal Disease	Wu R. Zhou S. Liu M. An H. Wang Z. Liu T.	2022	10.3349/ymj.2022.63.3.252		X		X
331	Clinical significance of NGAL and KIM-1 for acute kidney injury in patients with scrub typhus	In O Sun;Shin, Sung Hye;A Young Cho;Yoon, Hyun Ju;Chang, Mi Yok;Kwang Young Lee	2017	10.1371/journal.pone.0175890		X		X
332	Clinical significance of NGAL and KIM-1 for acute kidney injury in patients with scrub typhus	In O Sun;Shin, Sung Hye;A Young Cho;Yoon, Hyun Ju;Chang, Mi Yok;Kwang Young Lee	2017	10.1371/journal.pone.0175890		X	X
333	Clinical significance of preexisting microcalcification in the iliac artery in renal transplant recipients	Hwang HS, Lim SW, Sun IO, Yang KS, Yoon HE, Chung BH, Choi BS, Choi YJ, Kim JI, Sung Moon I, Kim SY, Yang CW.	2015	10.1097/TP.0000000000000409		X		X
334	Clinical significance of preexisting microcalcification in the iliac artery in renal transplant recipients	Hwang HS, Lim SW, Sun IO, Yang KS, Yoon HE, Chung BH, Choi BS, Choi YJ, Kim JI, Sung Moon I, Kim SY, Yang CW.	2015	10.1097/TP.0000000000000409		X	X
335	Clinical usefulness of novel prognostic biomarkers in patients on hemodialysis	Ortiz A. Massy Z.A. Fliser D. Lindholm B. Wiecek A. Martínez-Castelao A. Covic A. Goldsmith D. Süleymanlar G. London G.M. Zoccali C.	2012	10.1038/nrneph.2011.170		X			X
336	Clinical usefulness of novel prognostic biomarkers in patients on hemodialysis	Ortiz A. Massy Z.A. Fliser D. Lindholm B. Wiecek A. Martínez-Castelao A. Covic A. Goldsmith D. Süleymanlar G. London G.M. Zoccali C.	2012	10.1038/nrneph.2011.170		X	X
337	Clinical utility of single molecule counting technology for quantification of KIM-1 in patients with heart failure and chronic kidney disease	Miao J, Friedman E, Wu AHB, Todd JA, Estis J, Xu X, Nolan N, Bishop JJ, Lenihan DJ.	2017	10.1016/j.clinbiochem.2017.06.002		X			X
338	Comparative analysis of diagnostic and predictive performance of novel renal biomarkers in plasma and urine of acute kidney injury patients	Schley G. Köberle C. Manuilova E. Rutz S. Kientsch-Engel R. Eckardt K.-U. Willam C.	2015	10.1186/2197-425X-3-S1-A258		X			X
339	Comparative effects of etelcalcetide and maxacalcitol on serum calcification propensity in secondary hyperparathyroidism a randomized clinical trial	Shoji T. Nakatani S. Kabata D. Mori K. Shintani A. Yoshida H. Takahashi K. Ota K. Fujii H. Ueda S. Nishi S. Nakatani T. Yoshiyama M. Goto K. Hamada T. Imanishi M. Ishimura E. Kagitani S. Kato Y. Kumeda Y. Maekawa K. Matsumura T. Nagayama H. Obi Y. Ohno Y. Sai Y. Sakurai M. Sasaki S. Shidara K. Shoji S. Tsujimoto Y. Yamakawa K. Yasuda H. Yodoi S. Inaba M. Emoto M.	2021	10.2215/CJN.16601020		X		X
340	Comparative efficacy of different eating patterns in the management of type 2 diabetes and prediabetes: An arm-based Bayesian network meta-analysis	Zeng BT,Pan HQ,Li FD,Ye ZY,Liu Y,Du JW	2022	10.1101/2022.05.30.22275766		X		X
341	Comparison of calcium acetate and sevelamer on vascular function and fibroblast growth factor 23 in CKD patients: a randomized clinical trial	Yilmaz MI, Sonmez A, Saglam M, Yaman H, Kilic S, Eyileten T, Caglar K, Oguz Y, Vural A, Yenicesu M, Mallamaci F, Zoccali C.	2012	10.1053/j.ajkd.2011.11.007		X		X
342	Cystatin C as a Potential Biomarker for Neonatal Infants	Cheng C.-F.	2016	10.1016/j.pedneo.2016.03.001		X		X
343	Daily Supplementation with 4000 IU Vitamin D3 for Three Years Does Not Modify Cardiovascular Risk Markers in Patients with Advanced Heart Failure: The Effect of Vitamin D on Mortality in Heart Failure Trial	Zittermann, A; Ernst, JB; Prokop, S; Fuchs, U; Dreier, J; Kuhn, J; Knabbe, C; Borgermann, J; Berthold, HK; Pilz, S; Gouni-Berthold, I; Gummert, JF	2019	10.1159/000495662		X		X
344	Daily variability in serum levels of calciprotein particles and their association with mineral metabolism parameters: A cross-sectional pilot study	Yamada H, Kuro-O M, Ishikawa SE, Funazaki S, Kusaka I, Kakei M, Hara K.	2018	10.1111/nep.12994		X		X
345	Determinants of the intima-media thickness in children and adolescents with chronic kidney disease	Ziolkowska H, Brzewski M, Roszkowska-Blaim M.	2008	10.1007/s00467-007-0733-6		X		X
346	DEVELOPMENT AND VALIDATION OF AN IMMUNOLUMINOMETRIC ASSAY (ILMA) FOR FETUIN-A-GLYCOPROTEIN	Baumer, A; Schmidt-Gayk, H; Aulmann, M; Kim, TS	2010	10.1080/15321810903404830		X		X
347	Diets enriched in whey or casein improve energy balance and prevent morbidity and renal damage in salt-loaded and high-fat-fed spontaneously hypertensive stroke-prone rats	Singh A, Pezeshki A, Zapata RC, Yee NJ, Knight CG, Tuor UI, Chelikani PK.	2016	10.1016/j.jnutbio.2016.07.011		X		X
348	Early Chronic Kidney Disease (G1-G3a) in Combination with Steatosis as a Predictor of Incident Ischemic Heart Disease: A Longitudinal Study in Non-Diabetic Koreans	Lee, SB; Park, BJ; Lee, YJ; Jung, DH	2021	10.3390/biomedicines9101358		X		X
349	Early detection of acute kidney injury after pediatric cardiac surgery	Jefferies J.L. Devarajan P.	2016	10.1016/j.ppedcard.2016.01.011		X		X
350	Early detection of acute kidney injury after pediatric cardiac surgery	Jefferies J.L. Devarajan P.	2016	10.1016/j.ppedcard.2016.01.011		X	X
351	Early detection of acute kidney injury after pediatric cardiac surgery	Jefferies J.L. Devarajan P.	2016	10.1016/j.ppedcard.2016.01.011		X	X
352	Effects of furosemide and tadalafil in both conventional and nanoforms against adenine-induced chronic renal failure in rats	Moustafa Mahmoud Hamdy;Abdel-Rahman, Mahran S;Badary, Dalia M;Sabra, Mahmoud S	2022	10.1186/s40001-022-00747-3		X		X
353	Effects of Intensive Blood Pressure Lowering on Kidney Tubule Injury in CKD: A Longitudinal Subgroup Analysis in SPRINT	Malhotra, R; Craven, T; Ambrosius, WT; Killeen, AA; Haley, WE; Cheung, AK; Chonchol, M; Sarnak, M; Parikh, CR; Shlipak, MG; Ix, JH	2019	10.1053/j.ajkd.2018.07.015		X		X
354	Effects of ligustrazine on ureteral obstruction-induced renal tubulointerstitial fibrosis	Yuan XP, Liu LS, Fu Q, Wang CX.	2012	10.1002/ptr.3630		X		X
355	Effects of nutritional status on serum fetuin-A level	Icer, MA; Yildiran, H	2020	10.1080/10408398.2019.1631751		X		X
356	Effects of oral paricalcitol therapy on arterial stiffness and osteopontin in hypertensive patients with chronic kidney disease and secondary hyperparathyroidism	Giakoumis M, Tsioufis C, Dimitriadis K, Sonikian M, Kasiakogias A, Andrikou E, Kalos T, Konstantinidis D, Filis K, Petras D, Tousoulis D.	2019	10.1016/j.hjc.2017.12.010		X		X
357	Elevated phosphorus modulates vitamin D receptor-mediated gene expression in human vascular smooth muscle cells	Wu-Wong JR, Nakane M, Ma J, Ruan X, Kroeger PE.	2007	10.1152/ajprenal.00492.2006		X		X
358	Emergent early markers of renal progression in autosomal-dominant polycystic kidney disease patients: Implications for prevention and treatment	Helal I. Reed B. Schrier R.W.	2012	10.1159/000341263		X		X
359	Emergent early markers of renal progression in autosomal-dominant polycystic kidney disease patients: Implications for prevention and treatment	Helal I. Reed B. Schrier R.W.	2012	10.1159/000341263		X	X		X
360	Emerging Biomarkers for Early Detection of Chronic Kidney Disease	Mizdrak M. Kumrić M. Kurir T.T. Božić J.	2022	10.3390/jpm12040548		X		X
361	Emerging biomarkers of chronic kidney disease in children	Greenberg J.H. Kakajiwala A. Parikh C.R. Furth S.	2018	10.1007/s00467-017-3701-9		X			X
362	Emerging early diagnostic methods for acute kidney injury	Xiao Z, Huang Q, Yang Y, Liu M, Chen Q, Huang J, Xiang Y, Long X, Zhao T, Wang X, Zhu X, Tu S, Ai K.	2022	10.7150/thno.71064		X		X
363	Emerging early diagnostic methods for acute kidney injury	Xiao Z, Huang Q, Yang Y, Liu M, Chen Q, Huang J, Xiang Y, Long X, Zhao T, Wang X, Zhu X, Tu S, Ai K.	2022	10.7150/thno.71064		X	X
364	Emerging effects of sevelamer in chronic kidney disease	Ikee R, Tsunoda M, Sasaki N, Sato N, Hashimoto N.	2013	10.1159/000343397		X		X
365	Emerging role for fetuin-A as contributor to morbidity and mortality in chronic kidney disease	Mehrotra R.	2007	10.1038/sj.ki.5002355		X			X
366	Emerging role for fetuin-A as contributor to morbidity and mortality in chronic kidney disease	Mehrotra R.	2007	10.1038/sj.ki.5002355		X	X
367	End points for sickle cell disease clinical trials: Renal and cardiopulmonary cure and low-resource settings	Farrell A.T. Panepinto J. Desai A.A. Kassim A.A. Lebensburger J. Walters M.C. Bauer D.E. Blaylark R.M. DiMichele D.M. Gladwin M.T. Green N.S. Hassell K. Kato G.J. Klings E.S. Kohn D.B. Krishnamurti L. Little J. Makani J. Malik P. McGann P.T. Minniti C. Morris C.R. Odame I. Oneal P.A. Setse R. Sharma P. Shenoy S.	2019	10.1182/bloodadvances.2019000883		X		X
368	Endochondral bone formation is involved in media calcification in rats and in men	Neven, E; Dauwe, S; De Broe, ME; D'Haese, PC; Persy, V	2007	10.1038/sj.ki.5002353		X		X
369	Endothelial cells exposed to phosphate and indoxyl sulphate promote vascular calcification through interleukin-8 secretion	Bouabdallah J, Zibara K, Issa H, Lenglet G, Kchour G, Caus T, Six I, Choukroun G, Kamel S, Bennis Y.	2019	10.1093/ndt/gfy325		X		X
370	Endothelial Dysfunction Accelerates Impairment of Mitochondrial Function in Ageing Kidneys via Inflammasome Activation	Wada Y, Umeno R, Nagasu H, Kondo M, Tokuyama A, Kadoya H, Kidokoro K, Taniguchi S, Takahashi M, Sasaki T, Kashihara N.	2021	10.3390/ijms22179269		X		X
371	Endothelin but Not Angiotensin II May Mediate Hypertension-Induced Coronary Vascular Calcification in Chronic Kidney Disease	Rabkin SW.	2011	10.4061/2011/516237		X			X
372	Endothelin-1 Overexpression Improves Renal Function in eNOS Knockout Mice	Tsuprykov, O; Chaykovska, L; Kretschmer, A; Stasch, JP; Pfab, T; Krause-Relle, K; Reichetzeder, C; Kalk, P; Adamski, J; Hocher, B	2015	10.1159/000438516		X		X
373	Endothelin-1 Overexpression Improves Renal Function in eNOS Knockout Mice	Tsuprykov, O; Chaykovska, L; Kretschmer, A; Stasch, JP; Pfab, T; Krause-Relle, K; Reichetzeder, C; Kalk, P; Adamski, J; Hocher, B	2015	10.1159/000438516		X	X
374	End-stage renal disease - Not an equal opportunity disease: The role of genetic polymorphisms	Nordfors L. Lindholm B. Stenvinkel P.	2005	10.1111/j.1365-2796.2005.01516.x		X		X
375	Epidemiology of Cardiorenal Syndrome	Uduman J.	2018	10.1053/j.ackd.2018.08.009		X		X
376	Epigenetics and epigenomics in diabetic kidney disease and metabolic memory	Kato M. Natarajan R.	2019	10.1038/s41581-019-0135-6		X		X
377	Estimated GFR Decline and Tubular Injury Biomarkers With Intensive Blood Pressure Control	Walther C.P. Shah M. Navaneethan S.D.	2019	10.1053/j.ajkd.2018.09.008		X			X
378	Estimated GFR Decline and Tubular Injury Biomarkers With Intensive Blood Pressure Control	Walther C.P. Shah M. Navaneethan S.D.	2019	10.1053/j.ajkd.2018.09.008		X	X
379	Exploring the biology of vascular calcification in chronic kidney disease: What's circulating?	Schoppet M. Shroff R.C. Hofbauer L.C. Shanahan C.M.	2008	10.1038/sj.ki.5002696		X		X
380	Exposure to uremic serum induces a procalcific phenotype in human mesenchymal stem cells	Kramann R, Couson SK, Neuss S, Kunter U, Bovi M, Bornemann J, Knüchel R, Jahnen-Dechent W, Floege J, Schneider RK.	2011	10.1161/ATVBAHA.111.228601		X		X
381	Exposure to uremic serum induces a procalcific phenotype in human mesenchymal stem cells	Kramann R, Couson SK, Neuss S, Kunter U, Bovi M, Bornemann J, Knüchel R, Jahnen-Dechent W, Floege J, Schneider RK.	2011	10.1161/ATVBAHA.111.228601		X	X
382	Factors associated with carotid intima media thickness in South African children with chronic kidney disease	Mudi A, Holland Z, Dickens C, Ballot D, Levy C.	2019	10.5414/CN109791		X		X
383	Factors associated with increasing vascular stiffness in PD	Smith E.R. Ford M.L. Tomlinson L.A. Weaving G. Holt S.G. Rajkumar C. Chatterjee P.K.	2011	10.1093/ndt/gfr114		X		X
384	Farnesyltransferase inhibitor R115777 protects against vascular disease in uremic mice	Nikolov IG, Joki N, Galmiche A, Nguyen-Khoa T, Guerrera IC, Guillonneau F, Ivanovski O, Phan O, Maizel J, Marçon F, Benchitrit J, Lucas A, Edelman A, Lacour B, Drüeke TB, Massy ZA.	2013	10.1016/j.atherosclerosis.2013.02.041		X		X
385	Features of acute coronary syndrome in combination with oncological diseases in elderly and senile patients [ОСОБЕННОСТИ ОСТРОГО КОРОНАРНОГО СИНДРОМА В СОЧЕТАНИИ С ОНКОЛОГИЧЕСКИМИ ЗАБОЛЕВАНИЯМИ У ПАЦИЕНТОВ ПОЖИЛОГО И СТАРЧЕСКОГО ВОЗРАСТА]	Mikhailova Z.D. Pivovarov D.V. Pivovarova A.R.	2021	10.20514/2226-6704-2021-11-2-122-131		X		X
386	Febuxostat attenuates vascular calcification induced by vitamin D3 plus nicotine in rats	Amer AE, El-Sheakh AR, Hamed MF, El-Kashef HA, Nader MA, Shehatou GSG.	2021	10.1016/j.ejps.2020.105580		X		X
387	Fetuin A in children with renal diseases [Fetuina A u dzieci z chorobami nerek.]	Ziółkowska H. Wojnar J. Pańczyk-Tomaszewska M. Roszkowska-Blaim M.	2006	https://www.scopus.com/inward/record.uri?eid=2-s2.0-39049194128&partnerID=40&md5=17fb98971668954c67eee194a1a6a3c6		X		X
388	Fetuin A in children with renal diseases [Fetuina A u dzieci z chorobami nerek.]	Ziółkowska H. Wojnar J. Pańczyk-Tomaszewska M. Roszkowska-Blaim M.	2006	https://www.scopus.com/inward/record.uri?eid=2-s2.0-39049194128&partnerID=40&md5=17fb98971668954c67eee194a1a6a3c6		X	X
389	Fetuin-A (AHSG) prevents extraosseous calcification induced by uraemia and phosphate challenge in mice	Westenfeld R, Schäfer C, Smeets R, Brandenburg VM, Floege J, Ketteler M, Jahnen-Dechent W.	2007	10.1093/ndt/gfm094		X		X
390	Fetuin-A 742 (C/T) and 766 (C/G) polymorphic sites are associated with increased risk of myocardial infarction in older patients (≥ 40 years of age)	Coker-Gurkan A, Coskun D, Arisan ED, Obakan P, Soylu Ö, Unsal NP.	2015	10.3892/mmr.2015.3521		X			X
391	Fetuin-A and Ghrelin Levels in Children with End Stage Renal Disease and the Effect of a Single Hemodialysis Session on Them	Shouman MG, Ismail NA, Badr A, Abdelrahman SM, Ragab S, Farouk H.	2015	10.3889/oamjms.2015.081		X		X
392	Fetuin-A Does Not Explain Ethnic Disparity in Cardiometabolic Risk Factors and Subclinical Atherosclerosis Between Hispanics and Non-Hispanic Whites	Syoufi, I; Koska, J; Budoff, MJ; Reaven, PD	2011	10.1089/met.2010.0065		X		X
393	Fetuin-A early after renal transplantation	Urbanová M, Kalousová M, Zima T, Skibová J, Wohlfahrt P, Viklický O.	2009	10.1159/000228934		X		X
394	Fetuin-A expression in early venous stenosis formation in a porcine model of hemodialysis graft failure	Misra S, Fu AA, Anderson JL, Glockner JF, McKusick MA, Bjarnason H, Woodrum DA, Mukhopadhyay D.	2008	10.1016/j.jvir.2008.06.007		X		X
395	Fetuin-A function in systemic mineral metabolism	Herrmann M, Kinkeldey A, Jahnen-Dechent W.	2012	10.1016/j.tcm.2012.07.020		X		X
396	Fetuin-A function in systemic mineral metabolism	Herrmann M, Kinkeldey A, Jahnen-Dechent W.	2012	10.1016/j.tcm.2012.07.020		X	X
397	Fetuin-A in aortic stenosis: The pathophysiology crystallizes?	Redfors B, Généreux P.	2017	10.1016/j.ijcard.2017.09.002		X		X
398	Fetuin-A protects against atherosclerotic calcification in CKD	Westenfeld R, Schäfer C, Krüger T, Haarmann C, Schurgers LJ, Reutelingsperger C, Ivanovski O, Drueke T, Massy ZA, Ketteler M, Floege J, Jahnen-Dechent W.	2009	10.1681/ASN.2008060572		X			X
399	Fetuin-A protects against atherosclerotic calcification in CKD	Westenfeld R, Schäfer C, Krüger T, Haarmann C, Schurgers LJ, Reutelingsperger C, Ivanovski O, Drueke T, Massy ZA, Ketteler M, Floege J, Jahnen-Dechent W.	2009	10.1681/ASN.2008060572		X	X
400	Fetuin-A serum concentrations in healthy children	Wigger M, Schaible J, Muscheites J, Kundt G, Haffner D, Fischer DC.	2009	10.1258/acb.2009.009037		X		X
401	Fetuin-mineral complex: A new potential biomarker for vascular calcification	Komaba H. Fukagawa M.	2009	10.1038/ki.2009.52		X			X
402	FGF23 and Fetuin-A Interaction and Mesenchymal Osteogenic Transformation	Mattinzoli, Deborah;Ikehata, Masami;Tsugawa, Koji;Alfieri, Carlo M;Barilani, Mario;Lazzari, Lorenza;Andreetta, Paola;Elli, Francesca M;Mantovani, Giovanna;Messa, Piergiorgio	2019	10.3390/ijms20040915		X		X
403	FGF23 and Fetuin-A Interaction and Mesenchymal Osteogenic Transformation	Mattinzoli, Deborah;Ikehata, Masami;Tsugawa, Koji;Alfieri, Carlo M;Barilani, Mario;Lazzari, Lorenza;Andreetta, Paola;Elli, Francesca M;Mantovani, Giovanna;Messa, Piergiorgio	2019	10.3390/ijms20040915		X	X
404	FGF23 and Fetuin-A Interaction in the Liver and in the Circulation	Mattinzoli, D; Ikehata, M; Tsugawa, K; Alfieri, CM; Dongiovanni, P; Trombetta, E; Valenti, L; Puliti, A; Lazzari, L; Messa, P	2018	10.7150/ijbs.23256		X		X
405	FGF23 and phosphate cardiovascular toxins in ckd	Vogt I. Haffner D. Leifheit-Nestler M.	2019	10.3390/toxins11110647		X			X
406	FGF23 and phosphate cardiovascular toxins in ckd	Vogt I. Haffner D. Leifheit-Nestler M.	2019	10.3390/toxins11110647		X		X
407	Genetic Determinants of Serum Calcification Propensity and Cardiovascular Outcomes in the General Population	de Haan A, Ahmadizar F, van der Most PJ, Thio CHL, Kamali Z, Ani A, Ghanbari M, Chaker L, van Meurs J, Ikram MK, van Goor H, Bakker SJL, van der Harst P, Snieder H, Kavousi M, Pasch A, Eijgelsheim M, de Borst MH.	2022	10.3389/fcvm.2021.809717		X		X
408	Has our understanding of calcification in human coronary atherosclerosis progressed?	Otsuka F. Sakakura K. Yahagi K. Joner M. Virmani R.	2014	10.1161/ATVBAHA.113.302642		X		X
409	Has our understanding of calcification in human coronary atherosclerosis progressed?	Otsuka F. Sakakura K. Yahagi K. Joner M. Virmani R.	2014	10.1161/ATVBAHA.113.302642		X	X
410	Heart failure and kidney disease	Grande D. Gioia M.I. Terlizzese P. Iacoviello M.	2018	10.1007/5584_2017_126		X		X
411	Heart failure risk is accurately predicted by certain serum proteins	Emilsson V,Jonsson BG,Gudmundsdottir V,Axelsson GT,Frick EA,Jonmundsson T,Steindorsdottir AE,Launer LJ,Aspelund T,Kortekaas KA,Lindeman JH,Lamb JR,Jennings LL,Gudnason V	2022	10.1101/2022.10.11.22280881		X			X
412	Hemodynamics and Metabolic Parameters in Normothermic Kidney Preservation Are Linked With Donor Factors, Perfusate Cells, and Cytokines	Weissenbacher A, Stone JP, Lo Faro ML, Hunter JP, Ploeg RJ, Coussios CC, Fildes JE, Friend PJ.	2022	10.3389/fmed.2021.801098		X		X
413	Hepatic ischemia/reperfusion injury associates with acute kidney injury in liver transplantation: Prospective cohort study	Jochmans I, Meurisse N, Neyrinck A, Verhaegen M, Monbaliu D, Pirenne J.	2017	10.1002/lt.24728		X		X
414	High Peritoneal KT/V and Peritonitis Rates Are Associated with Peritoneal Calcification	Huang, JW; Lien, YC; Yang, CY; Liu, KL; Fang, CC; Wu, CK; Lee, JK; Wu, HY; Chiang, CK; Cheng, HT; Yen, CJ; Hung, KY	2013	10.1371/journal.pone.0071636		X		X
415	High phosphate-induced downregulation of PPAR gamma contributes to CKD-associated vascular calcification	Liu, L; Liu, Y; Zhang, Y; Bi, XJ; Nie, L; Liu, C; Xiong, JC; He, T; Xu, XL; Yu, YL; Yang, K; Gu, J; Huang, YJ; Zhang, JB; Zhang, ZR; Zhang, B; Zhao, JH	2018	10.1016/j.yjmcc.2017.11.021		X			X
416	High phosphorus level leads to aortic calcification via β-catenin in chronic kidney disease	Yao L, Sun YT, Sun W, Xu TH, Ren C, Fan X, Sun L, Liu LL, Feng JM, Ma JF, Wang LN.	2015	10.1159/000370250		X			X
417	HIV protease inhibitor ritonavir induces renal fibrosis and dysfunction: role of platelet-derived TGF-β1 and intervention via antioxidant pathways	Laurence J, Elhadad S, Gostynska S, Yu Z, Terry H, Varshney R, Fung KM, Choi ME, Ahamed J.	2020	10.1097/QAD.0000000000002516		X		X
418	How does proteinuria cause progressive renal damage?	Abbate M. Zoja C. Remuzzi G.	2006	10.1681/ASN.2006040377		X		X
419	Hydrogen sulfide inhibits calcification of heart valves; implications for calcific aortic valve disease	Sikura, KE; Potor, L; Szerafin, T; Oros, M; Nagy, P; Mehes, G; Hendrik, Z; Zarjou, A; Agarwal, A; Posta, N; Torregrossa, R; Whiteman, M; Furtos, I; Balla, G; Balla, J	2020	10.1111/bph.14691		X		X
420	Hyperinsulinemia and Insulin Resistance, Early Cardiovascular Risk Factors in Children with Chronic Kidney Disease	Lindblad, YT; Axelsson, J; Barany, P; Celsi, G; Lindholm, B; Qureshi, AR; Carrea, A; Canepa, A	2008	10.1159/000167799		X		X
421	Hyperphosphatemia The hidden killer in chronic kidney disease	Askar, AM	2015	10.15537/smj.2015.1.9843		X		X
422	Immune response as a mechanism of the initiation and progression of chronic kidney disease: From the inflammation to immunosenescence	Shahbazi M. Smailnejad-Ganji K. Mirzakhani M. Mohammadnia-Afrouzi M. Akbari R.	2019	https://www.scopus.com/inward/record.uri?eid=2-s2.0-85074710032&partnerID=40&md5=29a104d0c40744d264d54faba7622312		X		X
423	Immune system alterations by aldosterone during hypertension: From clinical observations to genomic and non-genomic mechanisms leading to vascular damage	Muñoz-Durango N. Barake M.F. Letelier N.A. Campino C. Fardella C.E. Kalergis A.M.	2013	10.2174/1566524011313060015		X		X
424	Immunometabolic profiling of in vitro and ex vivo Leishmania-infected macrophages (LIMs) reveals unique polarization and bioenergetic signatures	Zhang S,Lecoeur H,Varet H,Legendre R,Mahtal N,Proux C,Aulner N,Shorte S,Granjean C,Bousso P,Prina E,Späth GF	2022	10.1101/2022.09.08.507100		X		X
425	Impact of Radial and Partial Nephrectomy on Rental Function in Patients with Renal Cancer	Krebs, RK; Andreoni, C; Ortiz, V	2014	10.1159/000355609		X		X
426	Impact of serum and dialysates obtained from chronic hemodialysis patients maintained on high cut-off membranes on inflammation profile in human THP-1 monocytes	Trojanowicz, B; Ulrich, C; Fiedler, R; Storr, M; Boehler, T; Martus, P; Pawlak, M; Glomb, MA; Henning, C; Templin, M; Werner, K; Zickler, D; Willy, K; Schindler, R; Girndt, M	2017	10.1111/hdi.12494		X		X
427	In Vitro Dialysis of Cytokine-Rich Plasma With High and Medium Cut-Off Membranes Reduces Its Procalcific Activity	Willy K, Hulko M, Storr M, Speidel R, Gauss J, Schindler R, Zickler D.	2017	10.1111/aor.12884		X		X
428	In Vivo Investigation of Polymer-Ceramic PCL/HA and PCL/beta-TCP 3D Composite Scaffolds and Electrical Stimulation for Bone Regeneration	Helaehil, JV; Lourenco, CB; Huang, BY; Helaehil, LV; de Camargo, IX; Chiarotto, GB; Santamaria-Jr, M; Bartolo, P; Caetano, GF	2022	10.3390/polym14010065		X		X
429	Incidence and risk factors of atherosclerotic cardiovascular accidents in dialysis chronic renal failure patients	Tatjana, DM; Sinisa, M; Ljiljana, G; Lada, P; Dejan, C	2014	10.1016/j.ejim.2014.06.019		X		X
430	Increase in urinary markers during the acute phase reflects the degree of chronic tubulointerstitial injury after ischemia-reperfusion renal injury	Hisamichi, M; Kamijo-Ikemori, A; Sugaya, T; Ichikawa, D; Hoshino, S; Hirata, K; Kimura, K; Shibagaki, Y	2017	10.3109/1354750X.2016.1153723		X		X
431	Increase in urinary markers during the acute phase reflects the degree of chronic tubulointerstitial injury after ischemia-reperfusion renal injury	Hisamichi, M; Kamijo-Ikemori, A; Sugaya, T; Ichikawa, D; Hoshino, S; Hirata, K; Kimura, K; Shibagaki, Y	2017	10.3109/1354750X.2016.1153723		X	X
432	Increased fibrotic signaling in a murine model for intra-arterial contrast-induced acute kidney injury	Sharma A, Kilari S, Cai C, Simeon ML, Misra S.	2020	10.1152/ajprenal.00004.2020		X		X
433	Increased urinary cystatin C indicated higher risk of cardiovascular death in a community cohort	Helmersson-Karlqvist J. Ärnlöv J. Carlsson A.C. Härmä J. Larsson A.	2014	10.1016/j.atherosclerosis.2014.02.020		X		X
434	Increased urinary cystatin C indicated higher risk of cardiovascular death in a community cohort	Helmersson-Karlqvist J. Ärnlöv J. Carlsson A.C. Härmä J. Larsson A.	2014	10.1016/j.atherosclerosis.2014.02.020		X	X
435	Incremental effects of diabetes mellitus and chronic kidney disease in medial arterial calcification: Synergistic pathways for peripheral artery disease progression	Krishnan P, Moreno PR, Turnbull IC, Purushothaman M, Zafar U, Tarricone A, Singla S, Kini A, Sharma S, Narula J, Badimon JJ, Purushothaman KR.	2019	10.1177/1358863X19842276		X		X
436	Indomethacin reduces glomerular and tubular damage markers but not renal inflammation in chronic kidney disease patients: a post-hoc analysis	de Borst MH, Nauta FL, Vogt L, Laverman GD, Gansevoort RT, Navis G.	2012	10.1371/journal.pone.0037957		X		X
437	Indoxyl sulfate accelerates vascular smooth muscle cell calcification via microRNA-29b dependent regulation of Wnt/β-catenin signaling.	Zhang, Han; Chen, Jing; Shen, Ziyan; Gu, Yulu; Xu, Linghan; Hu, Jiachang; Zhang, Xiaoyan; Ding, Xiaoqiang	2018-03-01	10.1016/j.toxlet.2017.11.033		X		X
438	Indoxyl sulfate contributes to adipose tissue inflammation through the activation of NADPH oxidase	Tanaka S. Watanabe H. Nakano T. Imafuku T. Kato H. Tokumaru K. Arimura N. Enoki Y. Maeda H. Tanaka M. Matsushita K. Fukagawa M. Maruyama T.	2020	10.3390/toxins12080502		X		X
439	Indoxyl sulfate promotes osteogenic differentiation of vascular smooth muscle cells by miR-155-5p-dependent downregulation of matrix Gla protein via ROS/NF-κB signaling	He X. Wang Z. Wei L. Cheng X. Chen L. Gao F. Jiang H.	2020	10.1016/j.yexcr.2020.112301		X		X
440	Indoxyl sulfate suppresses hepatic fetuin-A expression via the aryl hydrocarbon receptor in HepG2 cells	Ochi, A; Mori, K; Nakatani, S; Emoto, M; Morioka, T; Motoyama, K; Fukumoto, S; Imanishi, Y; Shoji, T; Ishimura, E; Inaba, M	2015	10.1093/ndt/gfv250		X		X
441	Indoxyl sulphate induces oxidative stress and the expression of osteoblast-specific proteins in vascular smooth muscle cells	Muteliefu G. Enomoto A. Jiang P. Takahashi M. Niwa T.	2009	10.1093/ndt/gfn757		X		X
442	Inflammation and vascular calcification	Moe SM, Chen NX.	2005	10.1159/000082013		X		X
443	Inflammation and vascular calcification	Moe SM, Chen NX.	2005	10.1159/000082013		X	X
444	Inflammation and vascular calcification in chronic kidney disease: the role of Fetuin-A	Cozzolino M, Gallieni M, Brancaccio D.	2009	10.1016/j.cyto.2008.11.012		X		X
445	Inflammation in chronic kidney disease: role in the progression of renal and cardiovascular disease	Silverstein DM.	2009	10.1007/s00467-008-1046-0		X			X
446	Inflammation in chronic kidney disease: role in the progression of renal and cardiovascular disease	Silverstein DM.	2009	10.1007/s00467-008-1046-0		X	X
447	Inflammation in End-Stage Renal Disease-What Have We Learned in 10 Years?	Carrero, JJ; Stenvinkel, P	2010	10.1111/j.1525-139X.2010.00784.x		X		X
448	Inflammation in End-Stage Renal Disease-What Have We Learned in 10 Years?	Carrero, JJ; Stenvinkel, P	2010	10.1111/j.1525-139X.2010.00784.x		X	X
449	Inflammation-Related Patterns in the Clinical Staging and Severity Assessment of Chronic Kidney Disease	Mihai S, Codrici E, Popescu ID, Enciu AM, Rusu E, Zilisteanu D, Necula LG, Anton G, Tanase C.	2019	10.1155/2019/1814304		X			X
450	Inflammatory biomarkers in chronic kidney disease: A review	Quiroga B. Marín C. Goicoechea M. Reque J. Luño J.	2012	10.2174/2210309011202020131		X		X
451	Inflammatory biomarkers in chronic kidney disease: A review	Quiroga B. Marín C. Goicoechea M. Reque J. Luño J.	2012	10.2174/2210309011202020131		X	X
452	Inflammatory links between high fat diets and diseases	Duan Y. Zeng L. Zheng C. Song B. Li F. Kong X. Xu K.	2018	10.3389/fimmu.2018.02649		X		X
453	Interaction of vascular and bone disease in patients with normal renal function and patients undergoing dialysis	Raggi P, Giachelli C, Bellasi A.	2007	10.1038/ncpcardio0725		X		X
454	Interactive and Multifactorial Mechanisms of Calcific Vascular and Valvular Disease	Demer, LL; Tintut, Y	2019	10.1016/j.tem.2019.06.001		X		X
455	Intermedin1-47 inhibits high phosphate-induced vascular smooth muscle cell calcification by regulating Wnt/beta-catenin signaling	Zhang, Y; Tang, NW; Zhou, JJ	2021	10.3892/mmr.2021.12373		X		X
456	Iron citrate reduces high phosphate-induced vascular calcification by inhibiting apoptosis	Ciceri P, Elli F, Braidotti P, Falleni M, Tosi D, Bulfamante G, Block GA, Cozzolino M.	2016	10.1016/j.atherosclerosis.2016.09.071		X		X
457	Irreversible Renal Damage after Transient Renin-Angiotensin System Stimulation: Involvement of an AT(1)-Receptor Mediated Immune Response	Heijnen, BFJ; Nelissen, J; van Essen, H; Fazzi, GE; Tervaert, JWC; Peutz-Kootstra, CJ; Mullins, JJ; Schalkwijk, CG; Janssen, BJA; Struijker-Boudier, HAJ	2013	10.1371/journal.pone.0057815		X		X
458	Is inflammation the link between atherosclerosis and vascular calcification in chronic kidney disease?	Tsirpanlis G.	2007	10.1159/000099011		X			X
459	Is inflammation the link between atherosclerosis and vascular calcification in chronic kidney disease?	Tsirpanlis G.	2007	10.1159/000099011		X	X
460	Is Matrix Gla Protein Associated with Vascular Calcification? A Systematic Review	Barrett, H; O'Keeffe, M; Kavanagh, E; Walsh, M; O'Connor, EM	2018	10.3390/nu10040415		X		X
461	Is measuring oxidative stress useful in predicting organ-damage in respect of cardio-renal relations?	Shimosawa T.	2011	10.1253/circj.CJ-10-1152		X			X
462	Kidney Biomarkers and Decline in eGFR in Patients with Type 2 Diabetes	Garlo KG, White WB, Bakris GL, Zannad F, Wilson CA, Kupfer S, Vaduganathan M, Morrow DA, Cannon CP, Charytan DM.	2018	10.2215/CJN.05280517		X		X
463	Kidney Biomarkers and Decline in eGFR in Patients with Type 2 Diabetes	Garlo KG, White WB, Bakris GL, Zannad F, Wilson CA, Kupfer S, Vaduganathan M, Morrow DA, Cannon CP, Charytan DM.	2018	10.2215/CJN.05280517		X	X
464	Kidney biomarkers in tropical infections: an update	Duarte D.B. Lacerda M.C.S.R. Ribeiro Y.J.P. Ribeiro M.Z.D. Frederico M.D.A. Oliveira M.J.C.	2020	10.1080/20477724.2020.1799605		X		X
465	Kidney Diseases: The Age of Molecular Markers	da Veiga GL, da Costa Aguiar Alves B, Perez MM, Raimundo JR, de Araújo Encinas JF, Murad N, Fonseca FLA.	2021	10.1007/978-3-030-63908-2_2		X		X
466	Kidney Diseases: The Age of Molecular Markers	da Veiga GL, da Costa Aguiar Alves B, Perez MM, Raimundo JR, de Araújo Encinas JF, Murad N, Fonseca FLA.	2021	10.1007/978-3-030-63908-2_2		X	X
467	Kidney injury biomarkers 5 years after AKI due to pediatric cardiac surgery	Greenberg, JH; Devarajan, P; Thiessen-Philbrook, HR; Krawczeski, C; Parikh, CR; Zappitelli, M	2018	10.1007/s00467-018-3888-4		X		X
468	Kidney Injury Marker 1 and Neutrophil Gelatinase-Associated Lipocalin in Chronic Kidney Disease	Castillo-Rodriguez E, Fernandez-Prado R, Martin-Cleary C, Pizarro-Sánchez MS, Sanchez-Niño MD, Sanz AB, Fernandez-Fernandez B, Ortiz A.	2017	10.1159/000447649		X			X
469	Kidney Injury Molecule 1 (KIM-1): a Multifunctional Glycoprotein and Biological Marker (Review)	Karmakova ТА, Sergeeva NS, Kanukoev КY, Alekseev BY, Kaprin АD.	2021	10.17691/stm2021.13.3.08		X		X
470	Kidney Injury Molecule 1 (KIM-1): a Multifunctional Glycoprotein and Biological Marker (Review)	Karmakova ТА, Sergeeva NS, Kanukoev КY, Alekseev BY, Kaprin АD.	2021	10.17691/stm2021.13.3.08		X	X
471	Kidney injury molecule-1	Bonventre JV, Yang L.	2010	10.1097/MCC.0b013e32834008d3		X		X
472	Kidney injury molecule-1	Bonventre JV, Yang L.	2010	10.1097/MCC.0b013e32834008d3		X	X
473	Kidney injury molecule-1 and the loss of kidney function in diabetic nephropathy: a likely causal link in patients with type 1 diabetes	Panduru NM, Sandholm N, Forsblom C, Saraheimo M, Dahlström EH, Thorn LM, Gordin D, Tolonen N, Wadén J, Harjutsalo V, Bierhaus A, Humpert PM, Groop PH; FinnDiane Study Group.	2015	10.2337/dc14-2330		X		X
474	Kidney injury molecule-1 correlates with kidney function in heart allograft recipients	Przybylowski P, Malyszko J, Kozlowska S, Malyszko JS.	2011	10.1016/j.transproceed.2011.08.049		X		X
475	Kidney injury molecule-1 correlates with kidney function in heart allograft recipients	Przybylowski P, Malyszko J, Kozlowska S, Malyszko JS.	2011	10.1016/j.transproceed.2011.08.049		X	X
476	Kidney Injury Molecule-1 Level is Associated with the Severity of Renal Interstitial Injury and Prognosis in Adult Henoch-Schönlein Purpura Nephritis	Zhang Y, Li A, Wen J, Zhen J, Hao Q, Zhang Y, Hu Z, Xiao X.	2017	10.1016/j.arcmed.2017.10.005		X		X
477	Kidney Injury Molecule-1 Level is Associated with the Severity of Renal Interstitial Injury and Prognosis in Adult Henoch-Schönlein Purpura Nephritis	Zhang Y, Li A, Wen J, Zhen J, Hao Q, Zhang Y, Hu Z, Xiao X.	2017	10.1016/j.arcmed.2017.10.005		X	X
478	Kidney injury molecule-1: A successful quest for a predictive kidney disease marker?	Arici M.	2020	10.1093/ndt/gfz074		X		X
479	Kidney injury molecule-1: potential biomarker of acute kidney injury and disease severity in patients with COVID-19	Vogel M.J. Mustroph J. Staudner S.T. Leininger S.B. Hubauer U. Wallner S. Meindl C. Hanses F. Zimmermann M. Maier L.S. Jungbauer C.G. Hupf J.	2021	10.1007/s40620-021-01079-x		X		X
480	Kidney injury molecule-1: potential biomarker of acute kidney injury and disease severity in patients with COVID-19	Vogel M.J. Mustroph J. Staudner S.T. Leininger S.B. Hubauer U. Wallner S. Meindl C. Hanses F. Zimmermann M. Maier L.S. Jungbauer C.G. Hupf J.	2021	10.1007/s40620-021-01079-x		X	X
481	Kim-1: Friend or foe?	Devuyst O.	2014	10.3747/pdi.2014.00013		X		X
482	Klotho and calciprotein particles as therapeutic targets against accelerated ageing	Kuro-O M.	2021	10.1042/CS20201453		X		X
483	Klotho and calciprotein particles as therapeutic targets against accelerated ageing	Kuro-O M.	2021	10.1042/CS20201453		X	X
484	Klotho and endocrine fibroblast growth factors: markers of chronic kidney disease progression and cardiovascular complications?	Kuro-o, M	2019	10.1093/ndt/gfy126		X		X
485	Klotho phosphate and FGF-23 in ageing and disturbed mineral metabolism	Kuro-O M.	2013	10.1038/nrneph.2013.111		X		X
486	Kruppel-like factor 4 contributes to high phosphate-induced phenotypic switching of vascular smooth muscle cells into osteogenic cells	Yoshida T, Yamashita M, Hayashi M.	2012	10.1074/jbc.M112.361360		X		X
487	Laboratory parameters of cardiac and kidney dysfunction in cardio-renal syndromes	Cruz D.N. Goh C.Y. Palazzuoli A. Slavin L. Calabrò A. Ronco C. Maisel A.	2011	10.1007/s10741-011-9231-9		X		X
488	Lamin A is involved in the development of vascular calcification induced by chronic kidney failure and phosphorus load	Quirós-González I, Román-García P, Alonso-Montes C, Barrio-Vázquez S, Carrillo-López N, Naves-Díaz M, Mora MI, Corrales FJ, López-Hernández FJ, Ruiz-Torres MP, Cannata-Andía JB, Fernández-Martín JL.	2016	10.1016/j.bone.2016.01.005		X		X
489	Lanthanum acetate inhibits vascular calcification induced by vitamin D3 plus nicotine in rats	Zhou YB, Jin SJ, Cai Y, Teng X, Chen L, Tang CS, Qi YF.	2009	10.3181/0811-RM-346		X		X
490	LncRNA H19 sponges miR-103-3p to promote the high phosphorus-induced osteoblast phenotypic transition of vascular smooth muscle cells by upregulating Runx2	Zhou W, Feng Q, Cheng M, Zhang D, Jin J, Zhang S, Bai Y, Xu J.	2022	10.1016/j.cellsig.2021.110220		X		X
491	Long pentraxin PTX3 as a prognostic marker of cardiovascular mortality in patients with chronic kidney disease	Baragetti A. Norata G.D.	2017	10.20452/pamw.3989		X		X
492	Long-Term Treatment of Azathioprine in Rats Induces Vessel Mineralization	Schuchardt M, Herrmann J, Henkel C, Babic M, van der Giet M, Tölle M.	2021	10.3390/biomedicines9030327		X		X
493	Losartan improves renal function and pathology in obese ZSF-1 rats	Su Z, Widomski D, Nikkel A, Leys L, Namovic M, Donnelly-Roberts D, Gopalakrishnan M, McGaraughty S.	2018	10.1515/jbcpp-2017-0157		X		X
494	Low fetuin-A levels are associated with cardiovascular death: Impact of variations in the gene encoding fetuin	Stenvinkel P, Wang K, Qureshi AR, Axelsson J, Pecoits-Filho R, Gao P, Barany P, Lindholm B, Jogestrand T, Heimbürger O, Holmes C, Schalling M, Nordfors L.	2005	10.1111/j.1523-1755.2005.00345.x		X			X
495	Low fetuin-A levels are associated with cardiovascular death: Impact of variations in the gene encoding fetuin	Stenvinkel P, Wang K, Qureshi AR, Axelsson J, Pecoits-Filho R, Gao P, Barany P, Lindholm B, Jogestrand T, Heimbürger O, Holmes C, Schalling M, Nordfors L.	2005	10.1111/j.1523-1755.2005.00345.x		X	X
496	Low levels of IgM antibodies against phosphorylcholine-A increase mortality risk in patients undergoing haemodialysis	Carrero, JJ; Hua, X; Stenvinkel, P; Qureshi, AR; Heimburger, O; Barany, P; Lindholm, B; Frostegard, J	2009	10.1093/ndt/gfp309		X		X
497	Low serum butyrylcholinesterase is independently related to low fetuin-A in patients on hemodialysis: a cross-sectional study	Okamoto T, Tsutaya C, Hatakeyama S, Konishi S, Okita K, Tanaka Y, Imanishi K, Takashima T, Saitoh F, Suzuki T, Ohyama C.	2018	10.1007/s11255-018-1957-z		X		X
498	Lower Incidence of Postoperative Acute Kidney Injury in Robot-Assisted Partial Nephrectomy Than in Open Partial Nephrectomy: A Propensity Score-Matched Study	Tachibana H. Kondo T. Yoshida K. Takagi T. Tanabe K.	2020	10.1089/end.2019.0622		X		X
499	Lumenal calcification and microvasculopathy in fetuin-A-deficient mice lead to multiple organ morbidity	Herrmann M. Babler A. Moshkova I. Gremse F. Kiessling F. Kusebauch U. Nelea V. Kramann R. Moritz R.L. McKee M.D. Jahnen-Dechent W.	2020	10.1371/journal.pone.0228503		X		X
500	Lysophosphatidic acid signaling in diabetic nephropathy	Lee J.H. Kim D. Oh Y.S. Jun H.-S.	2019	10.3390/ijms20112850		X		X
501	MAC in CKD and dialysis patients: Pathophysiological doubts and clinical implications	Faggiano P. Faggiano A. Pressman G.	2019	10.1016/j.ijcard.2019.06.051		X		X
502	MAC in CKD and dialysis patients: Pathophysiological doubts and clinical implications	Faggiano P. Faggiano A. Pressman G.	2019	10.1016/j.ijcard.2019.06.051		X	X
503	Markers of kidney function in the elderly in relation to the new CKD-EPI formula for estimation of glomerular filtration rate	Malyszko, J; Bachorzewska-Gajewska, H; Malyszko, J; Iaina-Levin, N; Kobus, G; Dobrzycki, S	2011	10.5114/aoms.2011.24136		X		X
504	Markers of kidney function in the elderly in relation to the new CKD-EPI formula for estimation of glomerular filtration rate	Malyszko, J; Bachorzewska-Gajewska, H; Malyszko, J; Iaina-Levin, N; Kobus, G; Dobrzycki, S	2011	10.5114/aoms.2011.24136		X	X
505	Markers of Kidney Injury Inflammation and Fibrosis Associated With Ertugliflozin in Patients With CKD and Diabetes	Liu H. Sridhar V.S. Lovblom L.E. Lytvyn Y. Burger D. Burns K. Brinc D. Lawler P.R. Cherney D.Z.I.	2021	10.1016/j.ekir.2021.05.022		X		X
506	Markers of Kidney Injury Inflammation and Fibrosis Associated With Ertugliflozin in Patients With CKD and Diabetes	Liu H. Sridhar V.S. Lovblom L.E. Lytvyn Y. Burger D. Burns K. Brinc D. Lawler P.R. Cherney D.Z.I.	2021	10.1016/j.ekir.2021.05.022		X	X
507	Markers of mineral metabolism and cardiovascular disease	Everett B.M.	2010	10.7326/0003-4819-152-10-201005180-00011		X		X
508	Medial artery calcification in ESRD patients is associated with deposition of bone matrix proteins	Moe SM, O'Neill KD, Duan D, Ahmed S, Chen NX, Leapman SB, Fineberg N, Kopecky K.	2002	10.1046/j.1523-1755.2002.00170.x		X			X
509	Medial vascular calcification revisited: review and perspectives	Lanzer, P; Boehm, M; Sorribas, V; Thiriet, M; Janzen, J; Zeller, T; St Hilaire, C; Shanahan, C	2014	10.1093/eurheartj/ehu163		X		X
510	miR-125b/Ets1 axis regulates transdifferentiation and calcification of vascular smooth muscle cells in a high-phosphate environment	Wen P, Cao H, Fang L, Ye H, Zhou Y, Jiang L, Su W, Xu H, He W, Dai C, Yang J.	2014	10.1016/j.yexcr.2014.01.025		X		X
511	miR-223 and other miRNA's evaluation in chronic kidney disease: Innovative biomarkers and therapeutic tools	Metzinger-Le Meuth V. Metzinger L.	2019	10.1016/j.ncrna.2019.01.002		X		X
512	miR-223 and other miRNA's evaluation in chronic kidney disease: Innovative biomarkers and therapeutic tools	Metzinger-Le Meuth V. Metzinger L.	2019	10.1016/j.ncrna.2019.01.002		X	X
513	MiR-93 inhibits the vascular calcification of chronic renal failure by suppression of Wnt/beta-catenin pathway	Peng, J; Qin, C; Tian, SY; Peng, JQ	2022	10.1007/s11255-021-02907-6		X		X
514	Mitochondria, reactive oxygen species and cadmium toxicity in the kidney	Gobe, Glenda; Crane, Denis	2010-09-01	10.1016/j.toxlet.2010.04.013		X		X
515	Molecular imaging insights into early inflammatory stages of arterial and aortic valve calcification	New S.E.P. Aikawa E.	2011	10.1161/CIRCRESAHA.110.234146		X		X
516	Not all vascular smooth muscle cell exosomes calcify equally in chronic kidney disease	Dusso A. Colombo M.I. Shanahan C.M.	2018	10.1016/j.kint.2017.08.036		X		X
517	Novel assessments of systemic calcification propensity	Pasch A.	2016	10.1097/MNH.0000000000000237		X		X
518	Novel biomarkers for early diagnosis of acute kidney injury	Bagshaw SM.	2008	10.1517/17530059.2.9.1041		X		X
519	Novel insights into osteogenesis and matrix remodelling associated with calcific uraemic arteriolopathy	Kramann R, Brandenburg VM, Schurgers LJ, Ketteler M, Westphal S, Leisten I, Bovi M, Jahnen-Dechent W, Knüchel R, Floege J, Schneider RK.	2013	10.1093/ndt/gfs466		X		X
520	Novel insights into the disease transcriptome of human diabetic glomeruli and tubulointerstitium	Levin A, Reznichenko A, Witasp A, Liu P, Greasley PJ, Sorrentino A, Blondal T, Zambrano S, Nordström J, Bruchfeld A, Barany P, Ebefors K, Erlandsson F, Patrakka J, Stenvinkel P, Nyström J, Wernerson A.	2020	10.1093/ndt/gfaa121		X		X
521	Novel insights into vascular calcification	Ketteler M. Giachelli C.	2006	10.1038/sj.ki.5001996		X		X
522	Omega 3 fatty acids effect on the vascular calcification biomarkers fetuin A and osteoprotegerin in hemodialysis patients	Werida RH, Abou-Madawy S, Abdelsalam M, Helmy MW.	2022	10.1007/s10238-021-00740-w		X		X
523	Osteopontin deficiency reduces kidney damage from hypercholesterolemia in Apolipoprotein E-deficient mice	Pei Z, Okura T, Nagao T, Enomoto D, Kukida M, Tanino A, Miyoshi K, Kurata M, Higaki J.	2016	10.1038/srep28882		X		X
524	Osteopontin deficiency reduces kidney damage from hypercholesterolemia in Apolipoprotein E-deficient mice	Pei Z, Okura T, Nagao T, Enomoto D, Kukida M, Tanino A, Miyoshi K, Kurata M, Higaki J.	2016	10.1038/srep28882		X	X
525	Osteopontin deficiency reduces kidney damage from hypercholesterolemia in Apolipoprotein E-deficient mice	Pei Z, Okura T, Nagao T, Enomoto D, Kukida M, Tanino A, Miyoshi K, Kurata M, Higaki J.	2016	10.1038/srep28882		X	X
526	Osteopontin protects against high phosphate-induced nephrocalcinosis and vascular calcification	Paloian NJ, Leaf EM, Giachelli CM.	2016	10.1016/j.kint.2015.12.046		X		X
527	Osteopontin regulates macrophage activation and osteoclast formation in hypertensive patients with vascular calcification	Ge, Q; Ruan, CC; Ma, Y; Tang, XF; Wu, QH; Wang, JG; Zhu, DL; Gao, PJ	2017	10.1038/srep40253		X		X
528	Osteopontin Regulates Phosphate Solubility to Prevent Mineral Aggregates in CKD	Imig JD.	2022	10.34067/KID.0004292022		X		X
529	Osteopontin: an emerging therapeutic target in uraemic vascular disease	Zhang, X; Eirin, A; Lerman, A; Lerman, LO	2013	10.1093/cvr/cvt098		X		X
530	Osteopontin: The Molecular Bridge between Fat and Cardiac–Renal Disorders	Vianello, Elena;Kalousová, Marta;Dozio, Elena;Tacchini, Lorenza;Zima, Tomáš;Massimiliano Marco Corsi Romanelli	2020	10.3390/ijms21155568		X		X
531	Pathophysiology of vascular calcification in chronic kidney disease	Moe SM, Chen NX.	2004	10.1161/01.RES.0000141775.67189.98		X		X
532	Phosphate uptake-independent signaling functions of the type III sodium-dependent phosphate transporter PiT-1 in vascular smooth muscle cells	Chavkin N.W. Chia J.J. Crouthamel M.H. Giachelli C.M.	2015	10.1016/j.yexcr.2015.02.002		X		X
533	Phosphonoformic Acid Prevents Vascular Smooth Muscle Cell Calcification by Inhibiting Calcium-Phosphate Deposition	Villa-Bellosta, R; Sorribas, V	2009	10.1161/ATVBAHA.108.183384		X		X
534	Phosphorus and uremic serum up-regulate osteopontin expression in vascular smooth muscle cells	Chen NX, O'Neill KD, Duan D, Moe SM.	2002	10.1046/j.1523-1755.2002.00625.x		X		X
535	Phosphorus-related mechanisms of vascular calcification [2]	Savica V. Bellinghieri G. Santoro D.	2007	10.1001/archinte.167.21.2368-a		X		X
536	Plasma and Urine Biomarkers of CKD: A Review of Findings in the CKiD Study	Sandokji I, Greenberg JH.	2021	10.1016/j.semnephrol.2021.09.003		X		X
537	Plasma biomarkers are associated with outcomes in individuals with APOL1 risk variants	Nadkarni, GN; Chauhan, K; Verghese, DA; Parikh, CR; Do, R; Horowitz, CR; Bottinger, EP; Coca, SG	2018	10.1016/j.kint.2018.01.026		X		X
538	Plasma biomarkers are associated with outcomes in individuals with APOL1 risk variants	Nadkarni, GN; Chauhan, K; Verghese, DA; Parikh, CR; Do, R; Horowitz, CR; Bottinger, EP; Coca, SG	2018	10.1016/j.kint.2018.01.026		X	X
539	Plasma biomarkers and kidney function decline in early and established diabetic kidney disease	Coca S.G. Nadkarni G.N. Huang Y. Moledina D.G. Rao V. Zhang J. Ferket B. Crowley S.T. Fried L.F. Parikh C.R.	2017	10.1681/ASN.2016101101		X		X
540	Plasma Biomarkers as Risk Factors for Incident CKD	Sarnak, MJ; Katz, R; Ix, JH; Kimmel, PL; Bonventre, JV; Schelling, J; Cushman, M; Vasan, RS; Waikar, SS; Greenberg, JH; Parikh, CR; Coca, SG; Sabbisetti, V; Jogalekar, MP; Rebholz, C; Zheng, ZH; Gutierrez, OM; Shlipak, MG	2022	10.1016/j.ekir.2022.03.018		X			X
541	Plasma biomarkers improve prediction of diabetic kidney disease in adults with type 1 diabetes over a 12-year follow-up: CACTI study	Bjornstad P, Pyle L, Cherney DZI, Johnson RJ, Sippl R, Wong R, Rewers M, Snell-Bergeon JK.	2018	10.1093/ndt/gfx255		X			X
542	Plasma Biomarkers of Tubular Injury and Inflammation Are Associated with CKD Progression in Children	Greenberg, JH; Abraham, AG; Xu, YW; Schelling, JR; Feldman, HI; Sabbisetti, VS; Gonzalez, MC; Coca, S; Schrauben, SJ; Waikar, SS; Ramachandran, VS; Shlipak, MG; Warady, B; Kimmel, PL; Bonventre, JV; Denburg, M; Parikh, CR; Furth, S	2020	10.1681/ASN.2019070723		X		X
543	Plasma biomarkers to predict or rule out early post-discharge events after hospitalization for acute heart failure	Demissei B.G. Postmus D. Cleland J.G. O'Connor C.M. Metra M. Ponikowski P. Teerlink J.R. Cotter G. Davison B.A. Givertz M.M. Bloomfield D.M. van Veldhuisen D.J. Dittrich H.C. Hillege H.L. Voors A.A.	2017	10.1002/ejhf.766		X		X
544	Plasma biomarkers to predict or rule out early post-discharge events after hospitalization for acute heart failure	Demissei B.G. Postmus D. Cleland J.G. O'Connor C.M. Metra M. Ponikowski P. Teerlink J.R. Cotter G. Davison B.A. Givertz M.M. Bloomfield D.M. van Veldhuisen D.J. Dittrich H.C. Hillege H.L. Voors A.A.	2017	10.1002/ejhf.766		X	X
545	Plasma Complement Protein C3a Level Was Associated with Abdominal Aortic Calcification in Patients on Hemodialysis	Wang, YQ; Miao, YY; Gong, KJ; Cheng, XY; Chen, YQ; Zhao, MH	2019	10.1007/s12265-019-09885-2		X		X
546	Plasma Desphospho-Uncarboxylated Matrix Gla Protein as a Marker of Kidney Damage and Cardiovascular Risk in Advanced Stage of Chronic Kidney Disease	Kurnatowska I, Grzelak P, Masajtis-Zagajewska A, Kaczmarska M, Stefańczyk L, Vermeer C, Maresz K, Nowicki M.	2016	10.1159/000443426		X		X
547	Plasma Fetuin-A Levels and the Risk of Myocardial Infarction and Ischemic Stroke	Weikert, C; Stefan, N; Schulze, MB; Pischon, T; Berger, K; Joost, HG; Haring, HU; Boeing, H; Fritsche, A	2008	10.1161/CIRCULATIONAHA.108.814418		X			X
548	Plasma Fetuin-A Levels and the Risk of Myocardial Infarction and Ischemic Stroke	Weikert, C; Stefan, N; Schulze, MB; Pischon, T; Berger, K; Joost, HG; Haring, HU; Boeing, H; Fritsche, A	2008	10.1161/CIRCULATIONAHA.108.814418		X	X
549	Plasma Fetuin-A Levels and the Risk of Myocardial Infarction and Ischemic Stroke	Weikert, C; Stefan, N; Schulze, MB; Pischon, T; Berger, K; Joost, HG; Haring, HU; Boeing, H; Fritsche, A	2008	10.1161/CIRCULATIONAHA.108.814418		X	X
550	Plasma osteopontin acts as a prognostic marker in acute intracerebral hemorrhage patients	Li H.-J. Han N.-N. Nan Y. Zhang K. Li G. Chen H.	2020	10.1016/j.cca.2019.10.018		X		X
551	Pleiotropic effects of sevelamer: A model of intestinal tract chelating agent	Massy, ZA; Maizel, J	2014	10.1016/j.nephro.2014.04.001		X		X
552	Polyphenol-rich açaí seed extract exhibits reno-protective and anti-fibrotic activities in renal tubular cells and mice with kidney failure	Monteiro EB, Borges NA, Monteiro M, de Castro Resende Â, Daleprane JB, Soulage CO.	2022	10.1038/s41598-022-24420-1		X		X
553	Poor agreement between commercial ELISAs for plasma fetuin-A: An effect of protein glycosylation?	Smith ER, Ford ML, Tomlinson LA, Rocks BF, Rajkumar C, Holt SG.	2010	10.1016/j.cca.2010.04.020		X		X
554	Post-translational modifications glycosylation and phosphorylation of the major hepatic plasma protein fetuin-A are associated with severity of CNS inflammation in children	Ricken F,Can AD,Gräber S,Häusler M,Jahnen-Dechent W	2022	10.1101/2022.05.04.22274686		X		X
555	Potential for biomarkers of chronic kidney disease-mineral bone disorder to improve patient care	Alderson H.V. Ritchie J.P. Green D. Chiu D. Kalra P.A.	2013	10.1159/000356394		X			X
556	Precision Medicine Approaches to Diabetic Kidney Disease: Tissue as an Issue	Gluck C. Ko Y.-A. Susztak K.	2017	10.1007/s11892-017-0854-7		X		X
557	Precision of biomarkers to define chronic inflammation in CKD	LaClair R, O'Neal K, Ofner S, Sosa MJ, Labarrere CA, Moe SM.	2008	10.1159/000135692		X		X
558	Prediabetes and associated disorders	Buysschaert M. Medina J.L. Bergman M. Shah A. Lonier J.	2015	10.1007/s12020-014-0436-2		X		X
559	Predicting acute kidney injury: current status and future challenges	Pozzoli S. Simonini M. Manunta P.	2018	10.1007/s40620-017-0416-8		X			X
560	Predicting acute kidney injury: current status and future challenges	Pozzoli S. Simonini M. Manunta P.	2018	10.1007/s40620-017-0416-8		X	X
561	Predictive markers in chronic kidney disease	Priyadarshini G, Rajappa M.	2022	10.1016/j.cca.2022.08.018		X			X
562	Predictive value of novel biomarkers for chronic kidney disease among workers occupationally exposed to silica.	Ramadan, Mona Abdallah; Abdelgwad, Marwa; Fouad, Marwa Mohammed	2021-04-01	10.1177/0748233721990304		X		X
563	Predictors of low circulating endothelial progenitor cell numbers in haemodialysis patients	Schlieper G, Hristov M, Brandenburg V, Krüger T, Westenfeld R, Mahnken AH, Yagmur E, Boecker G, Heussen N, Gladziwa U, Ketteler M, Weber C, Floege J.	2008	10.1093/ndt/gfn103		X			X
564	Predictors of low circulating endothelial progenitor cell numbers in haemodialysis patients	Schlieper G, Hristov M, Brandenburg V, Krüger T, Westenfeld R, Mahnken AH, Yagmur E, Boecker G, Heussen N, Gladziwa U, Ketteler M, Weber C, Floege J.	2008	10.1093/ndt/gfn103		X	X
565	Premature cardiovascular disease in chronic renal failure (CRF): A model for an advanced ageing process	Girndt, M; Seibert, E	2010	10.1016/j.exger.2010.04.003		X		X
566	Prevalence and pathogenesis of aortic valve calcifications	Koos, R; Brandenburg, V; Ketteler, M; Kuhl, HP	2006	10.1007/s00059-006-2874-y		X		X
567	Prevention and treatment of CKD-MBD	Cozzolino M.	2013	10.5812/numonthly.9372		X		X
568	Prevention of vascular calcification: Is pyrophosphate therapy a solution	Persy V.P. McKee M.D.	2011	10.1038/ki.2010.478		X		X
569	Pro- and anti-inflammatory factors, vascular stiffness and outcomes in chronic hemodialysis patients	Sági B, Peti A, Lakatos O, Gyimesi T, Sulyok E, Wittmann I, Csiky B.	2020	10.1556/2060.2020.00026		X	X
570	Pro- and anti-inflammatory factors, vascular stiffness and outcomes in chronic hemodialysis patients	Sági B, Peti A, Lakatos O, Gyimesi T, Sulyok E, Wittmann I, Csiky B.	2020	10.1556/2060.2020.00026		X		X
571	Profibrotic circulating proteins and risk of early progressive renal decline in patients with type 2 diabetes with and without albuminuria	Ihara K. Skupien J. Kobayashi H. Md Dom Z.I. Wilson J.M. O’neil K. Badger H.S. Bowsman L.M. Satake E. Breyer M.D. Duffin K.L. Krolewski A.S.	2020	10.2337/dc20-0630		X			X
572	Progression from acute kidney injury to chronic kidney disease: A pediatric perspective	Goldstein, SL; Devarajan, P	2008	10.1053/j.ackd.2008.04.007		X			X
573	Progression from acute kidney injury to chronic kidney disease: A pediatric perspective	Goldstein, SL; Devarajan, P	2008	10.1053/j.ackd.2008.04.007		X	X
574	Progression of albuminuria in patients with sickle cell anemia: a multicenter, longitudinal study	Niss O, Lane A, Asnani MR, Yee ME, Raj A, Creary S, Fitzhugh C, Bodas P, Saraf SL, Sarnaik S, Devarajan P, Malik P.	2020	10.1182/bloodadvances.2019001378		X		X
575	PROGRESSION OF CHRONIC KIDNEY DISEASE AFTER ACUTE KIDNEY INJURY	Devarajan P, Jefferies JL.	2016	10.1016/j.ppedcard.2015.12.006		X		X
576	Progression of chronic renal disease	Klahr S. Morrissey J.	2003	10.1053/ajkd.2003.50074		X			X
577	Progressive Cellular Senescence Mediates Renal Dysfunction in Ischemic Nephropathy	Kim SR, Puranik AS, Jiang K, Chen X, Zhu XY, Taylor I, Khodadadi-Jamayran A, Lerman A, Hickson LJ, Childs BG, Textor SC, Tchkonia T, Niewold TB, Kirkland JL, Lerman LO.	2021	10.1681/ASN.2020091373		X		X
578	Progressive vascular calcification over 2 years is associated with arterial stiffening and increased mortality in patients with stages 4 and 5 chronic kidney disease	Sigrist MK, Taal MW, Bungay P, McIntyre CW.	2007	10.2215/CJN.02190507		X		X
579	PROINFLAMMATORY AND ANTIINFLAMMATORY ATTRIBUTES OF FETUIN-A: A NOVEL HEPATOKINE MODULATING CARDIOVASCULAR AND GLYCEMIC OUTCOMES IN METABOLIC SYNDROME	Mukhopadhyay, S; Mondal, SA; Kumar, M; Dutta, D	2014	10.4158/EP14421.RA		X		X
580	PROINFLAMMATORY AND ANTIINFLAMMATORY ATTRIBUTES OF FETUIN-A: A NOVEL HEPATOKINE MODULATING CARDIOVASCULAR AND GLYCEMIC OUTCOMES IN METABOLIC SYNDROME	Mukhopadhyay, S; Mondal, SA; Kumar, M; Dutta, D	2014	10.4158/EP14421.RA		X	X
581	Prolyl hydroxylase inhibitor desidustat protects against acute and chronic kidney injury by reducing inflammatory cytokines and oxidative stress	Joharapurkar, AA; Patel, VJ; Kshirsagar, SG; Patel, MS; Savsani, HH; Jain, MR	2021	10.1002/ddr.21792		X		X
582	Propensity to calcification as a pathway to renal hypoxia in chronic kidney disease and in hypertension	Zoccali C. Mallamaci F.	2017	10.1097/HJH.0000000000001413		X		X
583	Protective effect and mechanism of Shenkang injection on adenine-induced chronic renal failure in rats	Chen R, Xu L, Zhang X, Sun G, Zeng W, Sun X.	2022	10.1590/acb370304		X		X
584	Protective Effect of Alpha 1-Antitrypsin on Renal Ischemia-Reperfusion Injury	Jeong, KH; Lim, JH; Lee, KH; Kim, MJ; Jung, HY; Choi, JY; Cho, JH; Park, SH; Kim, YL; Kim, CD	2019	10.1016/j.transproceed.2019.04.084		X		X
585	Protein biomarkers for cardiorenal syndrome	Petra E. Zoidakis J. Vlahou A.	2019	10.1080/14789450.2019.1592682		X		X
586	Protein biomarkers for cardiorenal syndrome	Petra E. Zoidakis J. Vlahou A.	2019	10.1080/14789450.2019.1592682		X	X
587	Protein disulfide isomerase regulates renal AT(1) receptor function and blood pressure in rats	Wang, XT; Asghar, M	2017	10.1152/ajprenal.00580.2016		X		X
588	Protein-bound Uremic toxins: New culprits of cardiovascular events in chronic kidney disease patients	Ito S. Yoshida M.	2014	10.3390/toxins6020665		X			X
589	Proteinuria and its consequences in renal disease	Schieppati A. Remuzzi G.	2003	10.1111/j.1651-2227.2003.tb00213.x		X		X
590	Proteinuria Triggers Renal Lymphangiogenesis Prior to the Development of Interstitial Fibrosis	Yazdani S. Poosti F. Kramer A.B. Mirković K. Kwakernaak A.J. Hovingh M. Slagman M.C.J. Sjollema K.A. de Borst M.H. Navis G. van Goor H. van den Born J.	2012	10.1371/journal.pone.0050209		X		X
591	Rapid Progression of Autosomal Dominant Polycystic Kidney Disease: Urinary Biomarkers as Predictors	Messchendorp AL, Meijer E, Visser FW, Engels GE, Kappert P, Losekoot M, Peters DJM, Gansevoort RT; on behalf of the DIPAK-1 study investigators.	2019	10.1159/000502999		X		X
592	Recent Advances in the Management of Vascular Calcification in Patients with End-Stage Renal Disease	Nitta K, Ogawa T, Hanafusa N, Tsuchiya K.	2019	10.1159/000496532		X		X
593	Recent Advances in the Management of Vascular Calcification in Patients with End-Stage Renal Disease	Nitta K, Ogawa T, Hanafusa N, Tsuchiya K.	2019	10.1159/000496532		X	X
594	Recent progress in the treatment of vascular calcification	O'Neill W.C. Lomashvili K.A.	2010	10.1038/ki.2010.334		X		X
595	Recent Updates on Mesenchymal Stem Cell Based Therapy for Acute Renal Failure	Missoum A.	2020	10.1159/000499272		X		X
596	Reduced plasma fetuin-A levels in patients with obstructive sleep apnoea	Barcelo, A; Pierola, J; Esquinas, C; de la Pena, M; Arque, M; Sanchez-de la Torre, M; Alonso-Fernandez, A; Barbe, F	2012	10.1183/09031936.00011912		X		X
597	Reduced plasma fetuin-A levels in patients with obstructive sleep apnoea	Barcelo, A; Pierola, J; Esquinas, C; de la Pena, M; Arque, M; Sanchez-de la Torre, M; Alonso-Fernandez, A; Barbe, F	2012	10.1183/09031936.00011912		X	X
598	Reducing the burden of cardiovascular calcification in patients with chronic kidney disease	Qunibi W.Y.	2005	10.1681/ASN.2005060666		X		X
599	Reduction of inorganic phosphate-induced human smooth muscle cells calcification by inhibition of protein kinase A and p38 mitogen-activated protein kinase	Kang, JH; Toita, R; Asai, D; Yamaoka, T; Murata, M	2014	10.1007/s00380-013-0427-x		X		X
600	Regression of vascular calcification in chronic kidney disease - feasible or fantasy? A review of the clinical evidence	Leonard O. Spaak J. Goldsmith D.	2013	10.1111/bcp.12014		X		X
601	Regulation of the sodium-phosphate cotransporter Pit-1 and its role in vascular calcification	Gonzalez M. Martínez R. Amador C. Michea L.	2009	10.2174/157016109789043946		X		X
602	Regulatory circuits controlling vascular cell calcification	Sallam T. Cheng H. Demer L.L. Tintut Y.	2013	10.1007/s00018-012-1231-y		X		X
603	Regulatory mechanisms in vascular calcification	Sage AP, Tintut Y, Demer LL.	2010	10.1038/nrcardio.2010.115		X		X
604	Regulatory mechanisms in vascular calcification	Sage AP, Tintut Y, Demer LL.	2010	10.1038/nrcardio.2010.115		X	X
605	Relationship between fetuin-A concentration, elevated levels of inflammatory markers, and arterial wall stiffness in end-stage kidney disease	Kuźniar J, Porazko T, Klinger M.	2008	10.1053/j.jrn.2007.10.017		X			X
606	Relationship between fetuin-A concentration, elevated levels of inflammatory markers, and arterial wall stiffness in end-stage kidney disease	Kuźniar J, Porazko T, Klinger M.	2008	10.1053/j.jrn.2007.10.017		X	X
607	Relationship between fetuin-A concentration, elevated levels of inflammatory markers, and arterial wall stiffness in end-stage kidney disease	Kuźniar J, Porazko T, Klinger M.	2008	10.1053/j.jrn.2007.10.017		X	X
608	Relationship Between Fetuin-A Level and Cardiovascular Risk Factors in Peritoneal Dialysis Patients	Cubukcuoglu, T; Rasschaert, N; Kacan, T; Gul, CB; Yavuz, M	2013	10.5262/tndt.2013.1001.11		X		X
609	Relationship between fetuin-A levels and bone mineral density	Agilli M. Aydin F.N. Cayci T. Kurt Y.G.	2015	10.1007/s00198-014-2921-0		X		X
610	Relationship between fetuin-A levels and bone mineral density	Agilli M. Aydin F.N. Cayci T. Kurt Y.G.	2015	10.1007/s00198-014-2921-0		X	X
611	Relationship between Magnesium and Clinical Biomarkers on Inhibition of Vascular Calcification	Salem, S; Bruck, H; Bahlmann, FH; Peter, M; Passlick-Deetjen, J; Kretschmer, A; Steppan, S; Volsek, M; Kribben, A; Nierhaus, M; Jankowski, V; Zidek, W; Jankowski, J	2012	10.1159/000334742		X		X
612	Relationship of fibroblast growth factor 23 and fetuin-A to coronary atherosclerosis	Akin, F; Celik, O; Altun, I; Ayca, B; Diker, VO; Satilmis, S; Sahin, C	2015	10.1016/j.jdiacomp.2015.02.013		X		X
613	Relationship of matrix Gla protein and vitamin K with vascular calcification in hemodialysis patients	Mizuiri, S; Nishizawa, Y; Yamashita, K; Ono, K; Naito, T; Taji, C; Usui, K; Doi, S; Masaki, T; Shigemoto, K	2019	10.1080/0886022X.2019.1650065		X		X
614	Relationship of proximal tubular injury to chronic kidney disease as assessed by urinary kidney injury molecule-1 in five cohort studies	Waikar S.S. Sabbisetti V. Ärnlöv J. Carlsson A.C. Coresh J. Feldman H.I. Foster M.C. Fufaa G.D. Helmersson-Karlqvist J. Hsu C.-Y. Kimmel P.L. Larsson A. Liu Y. Lind L. Liu K.D. Mifflin T.E. Nelson R.G. Risérus U. Vasan R.S. Xie D. Zhang X. Bonventre J.V. for the Chronic Kidney Disease Biomarkers Consortium Investigators	2016	10.1093/ndt/gfw203		X		X
615	Relationship of proximal tubular injury to chronic kidney disease as assessed by urinary kidney injury molecule-1 in five cohort studies	Waikar S.S. Sabbisetti V. Ärnlöv J. Carlsson A.C. Coresh J. Feldman H.I. Foster M.C. Fufaa G.D. Helmersson-Karlqvist J. Hsu C.-Y. Kimmel P.L. Larsson A. Liu Y. Lind L. Liu K.D. Mifflin T.E. Nelson R.G. Risérus U. Vasan R.S. Xie D. Zhang X. Bonventre J.V. for the Chronic Kidney Disease Biomarkers Consortium Investigators	2016	10.1093/ndt/gfw203		X	X
616	Relationship of proximal tubular injury to chronic kidney disease as assessed by urinary kidney injury molecule-1 in five cohort studies	Waikar S.S. Sabbisetti V. Ärnlöv J. Carlsson A.C. Coresh J. Feldman H.I. Foster M.C. Fufaa G.D. Helmersson-Karlqvist J. Hsu C.-Y. Kimmel P.L. Larsson A. Liu Y. Lind L. Liu K.D. Mifflin T.E. Nelson R.G. Risérus U. Vasan R.S. Xie D. Zhang X. Bonventre J.V. for the Chronic Kidney Disease Biomarkers Consortium Investigators	2016	10.1093/ndt/gfw203		X	X
617	Remote ischemic preconditioning has a neutral effect on the incidence of kidney injury after coronary artery bypass graft surgery	Gallagher SM, Jones DA, Kapur A, Wragg A, Harwood SM, Mathur R, Archbold RA, Uppal R, Yaqoob MM.	2015	10.1038/ki.2014.259		X		X
618	Renal dysfunction in cirrhosis: Pathophysiology diagnosis and management	Sourianarayanane A. Thandassery R.B.	2016	https://www.scopus.com/inward/record.uri?eid=2-s2.0-84975029717&partnerID=40&md5=a137b1fd28c543180d819d02eb1ec35a		X		X
619	Renal Failure: Emergency Evaluation and Management	Hudson K.B. Sinert R.	2011	10.1016/j.emc.2011.04.005		X		X
620	Risk of Stroke in Long-term Dialysis Patients Compared With the General Population	Wang, HH; Hung, SY; Sung, JM; Hung, KY; Wang, JD	2014	10.1053/j.ajkd.2013.10.013		X		X
621	Risk stratification in dialysis patients: Coronary artery calcification score combined with high sensitive C-reactive protein and Framingham score for cardiovascular risk prediction in asymptomatic subjects	Janda K. Krzanowski M. Dumnicka P. Kapusta M. Klimeczek P. Chowaniec E. Miarka P. Pasowicz M. Sułowicz W.	2014	10.4172/2155-9880.1000296		X		X
622	Role of Aldosterone in Renal Fibrosis	Shrestha A, Che RC, Zhang AH.	2019	10.1007/978-981-13-8871-2_15		X		X
623	Role of biomarkers in the diagnosis and prognosis of acute kidney injury in patients with cardiorenal syndrome	Taub P.R. Borden K.C. Fard A. Maisel A.	2012	10.1586/erc.12.26		X		X
624	Role of biomarkers in the diagnosis and prognosis of acute kidney injury in patients with cardiorenal syndrome	Taub P.R. Borden K.C. Fard A. Maisel A.	2012	10.1586/erc.12.26		X	X
625	Role of hyperphosphatemia-mediated vascular calcification in cardiovascular outcomes and its management: A review	Latif F. Khalid M.M. Khan F. Omar Z. Ali F.A.	2013	10.2459/JCM.0b013e32835ec53d		X		X
626	Role of kidney injury molecule-1 (KIM-1) for inhospital event risk assessment after coronary artery bypass surgery	Shafranskaia KS, Uchasova EG, Sumin DA, Krivoshapova KE, Kalaeva VV, Evseeva MV, Karetnikova VN, Barbarash OL, Barbarash LS.	2014	10.18565/cardio.2014.9.4-10		X		X
627	Role of kidney injury molecule-1 (KIM-1) for inhospital event risk assessment after coronary artery bypass surgery	Shafranskaia KS, Uchasova EG, Sumin DA, Krivoshapova KE, Kalaeva VV, Evseeva MV, Karetnikova VN, Barbarash OL, Barbarash LS.	2014	10.18565/cardio.2014.9.4-10		X	X
628	Role of osteoprotegerin in vascular disorders of the end-stage renal disease patients	Moldovan, D; Kacso, IM; Rusu, C; Potra, A; Bondor, CI; Moldovan, I; Patiu, IM; Vladutiu, D; Caprioara, MG	2015	10.3109/1354750X.2014.1000376		X			X
629	Role of osteoprotegerin in vascular disorders of the end-stage renal disease patients	Moldovan, D; Kacso, IM; Rusu, C; Potra, A; Bondor, CI; Moldovan, I; Patiu, IM; Vladutiu, D; Caprioara, MG	2015	10.3109/1354750X.2014.1000376		X	X
630	Role of smooth muscle cells in vascular calcification: implications in atherosclerosis and arterial stiffness	Durham, AL; Speer, MY; Scatena, M; Giachelli, CM; Shanahan, CM	2018	10.1093/cvr/cvy010		X			X
631	Role of TGF-beta(1) in Bone Matrix Production in Vascular Smooth Muscle Cells Induced by a High-Phosphate Environment	Wang, NN; Wang, XY; Xing, CY; Sun, B; Yu, XB; Hu, JM; Liu, J; Zeng, M; Xiong, MX; Zhou, SQ; Yang, JW	2010	10.1159/000313831		X		X
632	Role of vascular calcification inhibitors in preventing vascular dysfunction and mortality in hemodialysis patients	Gungor O, Kocyigit I, Yilmaz MI, Sezer S.	2018	10.1111/sdi.12616		X			X
633	Role of vascular calcification inhibitors in preventing vascular dysfunction and mortality in hemodialysis patients	Gungor O, Kocyigit I, Yilmaz MI, Sezer S.	2018	10.1111/sdi.12616		X	X
634	Serum and urinary biomarkers determination and their significance in diagnosis of kidney diseases	Ležaić V.	2010	10.2478/v10011-010-0046-3		X			X
635	Serum Biomarkers of Renal Fibrosis: A Systematic Review	Barinotti, A; Radin, M; Cecchi, I; Foddai, SG; Rubini, E; Roccatello, D; Sciascia, S	2022	10.3390/ijms232214139		X		X
636	Serum calcification propensity and clinical events in ckd	Bundy J.D. Cai X. Mehta R.C. Scialla J.J. de Boer I.H. Hsu C.-Y. Go A.S. Dobre M.A. Chen J. Rao P.S. Leonard M.B. Lash J.P. Block G.A. Townsend R.R. Feldman H.I. Smith E.R. Pasch A. Isakova T. the CRIC Study Investigators	2019	10.2215/CJN.04710419		X			X
637	Serum Calcification Propensity and Coronary Artery Calcification Among Patients with CKD: The CRIC (Chronic Renal Insufficiency Cohort) Study	Bundy, JD; Cai, X; Scialla, JJ; Dobre, MA; Chen, J; Hsu, CY; Leonard, MB; Go, AS; Rao, PS; Lash, JP; Townsend, RR; Feldman, HI; de Boer, IH; Block, GA; Wolf, M; Smith, ER; Pasch, A; Isakova, T; Appel, LJ; He, J; Rahman, M	2019	10.1053/j.ajkd.2019.01.024		X		X
638	Serum Calcification Propensity and Fetuin-A: Biomarkers of Cardiovascular Disease in Kidney Transplant Recipients	Bostom A, Pasch A, Madsen T, Roberts MB, Franceschini N, Steubl D, Garimella PS, Ix JH, Tuttle KR, Ivanova A, Shireman T, Gohh R, Merhi B, Jarolim P, Kusek JW, Pfeffer MA, Liu S, Eaton CB.	2018	10.1159/000491025		X			X
639	Serum calcification propensity predicts all-cause mortality in predialysis CKD	Smith ER, Ford ML, Tomlinson LA, Bodenham E, McMahon LP, Farese S, Rajkumar C, Holt SG, Pasch A.	2014	10.1681/ASN.2013060635		X		X
640	Serum calcitonin and endothelial dysfunction in chronic kidney disease: a novel risk factor?	Kanbay M, Yilmaz MI, Afsar B, Saglam M, Akgul EO, Cayci T, Caglar K, Unal HU, Gok M, Vural A, Covic A.	2013	10.1007/s11255-012-0158-4		X			X
641	Serum Fetuin A and Chemerin Levels Correlate with Hepatic Steatosis and Regional Adiposity in Maintenance Hemodialysis Patients	Chen, HY; Lin, CC; Chiu, YL; Hsu, SP; Pai, MF; Yang, JY; Peng, YS	2012	10.1371/journal.pone.0038415		X		X
642	Serum Fetuin-A and Pentraxin3 in hemodialysis and renal transplant patients	Argani H, Ghorbanihaghjo A, Panahi G, Rashtchizadeh N, Safa J, Meimand SM.	2012	10.1016/j.clinbiochem.2012.04.011		X			X
643	Serum fetuin-A and vitamin D in children with mild-to-severe chronic kidney disease: a cross-sectional study	Schaible J, Wigger M, Staude H, Drueckler E, Kundt G, Haffner D, Fischer DC.	2012	10.1093/ndt/gfr382		X		X
644	Serum fetuin-A levels and abdominal aortic calcification in healthy men - The STRAMBO study	Schoppet, M; Rauner, M; Benner, J; Chapurlat, R; Hofbauer, LC; Szulc, P	2015	10.1016/j.bone.2015.06.004		X		X
645	Serum fetuin-A levels and its relationship with biochemical parameters in hemodialysis patients	Jamaati, BA; Ghorbani, R; Zahmatkesh, M; Tamadon, MR	2022	10.34172/jrip.2022.06		X		X
646	Serum levels of 12 renal function and injury markers in patients with glomerulonephritis	Serwin, NM; Wisniewska, M; Jesionowska, A; Skwirczynska, E; Marcinowska, Z; Dolegowska, B	2016	10.20452/pamw.3477		X			X
647	Serum S100A12: A Risk Marker or Risk Factor of Vascular Calcification in Chronic Kidney Disease?	Lindholm B.	2015	10.1159/000438873		X			X
648	Sevelamer and the bone-vascular axis in chronic kidney disease: Bone turnover inflammation and calcification regulation	Brandenburg V.M. Jahnen-Dechent W. Ketteler M.	2009	10.1038/ki.2009.404		X		X
649	Sevelamer versus calcium-based binders for treatment of hyperphosphatemia in CKD: A meta-analysis of randomized controlled trials	Patel L. Bernard L.M. Elder G.J.	2016	10.2215/CJN.06800615		X		X
650	Sex-specific temporal evolution of circulating biomarkers in patients with chronic heart failure with reduced ejection fraction	Schreuder M.M. Schuurman A. Akkerhuis K.M. Constantinescu A.A. Caliskan K. van Ramshorst J. Germans T. Umans V.A. Boersma E. Roeters van Lennep J.E. Kardys I.	2021	10.1016/j.ijcard.2021.04.061		X		X
651	Study the level of Kim-1 and FGF-23 in patients with chronic renal failure	Dikheel, YH; Maher, FT; Zaidan, ZDJ	2021	10.1016/j.matpr.2021.02.305		X		X
652	Study the level of Kim-1 and FGF-23 in patients with chronic renal failure	Dikheel, YH; Maher, FT; Zaidan, ZDJ	2021	10.1016/j.matpr.2021.02.305		X	X
653	Sudden cardiac death in end-stage renal disease patients: A 5-year prospective analysis	Wang A.Y.-M. Lam C.W.-K. Chan I.H.-S. Wang M. Lui S.-F. Sanderson J.E.	2010	10.1161/HYPERTENSIONAHA.110.151167		X			X
					21	632	121	351	94	6	1	14	4	3	23	15
		Notes :	This data contains 532 studies after excluding 121 duplication studies out of 653 studies

## Sheet: Studies via other methods
							Reports not retrieved	Irrelevant population	Irrelevant method	Different marker	Different outcomes	No outcome values
No.	Title	Author	Publication Year	DOI	Yes	No
1	Microvasculopathy And Soft Tissue Calcification In Mice Are Governed by Fetuin-A, Pyrophosphate And Magnesium	Babler A,Schmitz C,Büscher A,Herrmann M,Gremse F,Gorgels T,Floege J,Jahnen-Dechent W	2019	10.1101/577239		X		X
2	Vascular calcification has a role in acute non-renal phosphate clearance	Turner ME,Lansing AP,Jeronimo PS,Lee LH,Svajger BA,Zelt JG,Forster CM,Petkovich MP,Holden RM,Adams MA	2020	10.1101/2020.07.29.225532		X					X
3	Comprehensive analysis of next-generation sequencing data in COVID-19 and its secondary complications	Vastrad B,Vastrad C	2022	10.1101/2022.02.03.478930		X		X
4	17α-estradiol, a lifespan-extending compound, attenuates liver fibrosis by modulating collagen turnover rates in male mice	Mondal SA,Sathiaseelan R,Mann SN,Kamal M,Luo W,Saccon TD,Isola JV,Peelor FF,Li T,Freeman WM,Miller BF,Stout MB	2022	10.1101/2022.06.16.496423		X		X
5	Immunometabolic profiling of in vitro and ex vivo Leishmania-infected macrophages (LIMs) reveals unique polarization and bioenergetic signatures	Zhang S,Lecoeur H,Varet H,Legendre R,Mahtal N,Proux C,Aulner N,Shorte S,Granjean C,Bousso P,Prina E,Späth GF	2022	10.1101/2022.09.08.507100		X		X
6	OxPhos Dysfunction Causes Hypermetabolism and Reduces Lifespan in Cells and in Patients with Mitochondrial Diseases	Sturm G,Karan KR,Monzel A,Santhanam BS,Taivassalo T,Bris C,Ware SA,Cross M,Towheed A,Higgins-Chen A,McManus MJ,Cardenas A,Lin J,Epel ES,Rahman S,Vissing J,Grassi B,Levine M,Horvath S,Haller RG,Lenaers G,Wallace DC,St-Onge MP,Tavazoie S,Procaccio V,Kaufman BA,Seifert EL,Hirano M,Picard M	2022	10.1101/2021.11.29.470428		X		X
7	Comprehensive Proteomic Quantification of Bladder Stone Progression in a Cystinuric Mouse Model Using Data-Independent Acquisitions	Rose J,Basisty N,Zee T,Wehrfritz C,Bose N,Desprez PY,Kapahi P,Stoller M,Schilling B	2021	10.1101/2021.04.06.438573		X					X
8	Osteoprotegerin expression in liver is induced by IL-13 through TGF-β	Adhyatmika A,Putri KS,Gore E,Mangnus KA,Reker-Smit C,Schuppan D,Beljaars L,Olinga P,Melgert BN	2020	10.1101/2020.12.11.421479		X			X
9	Microglia control small vessel calcification via TREM2	Zarb Y,Nassiri S,Utz SG,Schaffenrath J,Rushing EJ,Nilsson KP,Delorenzi M,Colonna M,Greter M,Keller A	2019	10.1101/829341		X					X
10	When is a control not a control? Reactive microglia occur throughout the control contralateral visual pathway in experimental glaucoma	Tribble JR,Kokkali E,Otmani A,Plastino F,Lardner E,Vohra R,Kolko M,André H,Morgan JE,Williams PA	2020	10.1101/853275		X					X
11	Mendelian Randomization Analysis Dissects the Relationship between NAFLD, T2D, and Obesity and Provides Implications to Precision Medicine	Liu Z,Zhang Y,Graham S,Pique-Regi R,Dong XC,Chen YE,Willer C,Liu W	2019	10.1101/657734		X				X
12	Liver inflammation before spinal cord injury worsens neuropathology, hepatic injury, metabolic syndrome and locomotor deficits	Goodus MT,Carson KE,Sauerbeck AD,Dey P,Alfredo AN,Popovich PG,Bruno RS,McTigue DM	2020	10.1101/2020.07.15.204578		X		X
13	Down-regulated GAS6 impairs synovial macrophage efferocytosis and promotes obesity-associated osteoarthritis	Zihao Y,Weizhong Q,Liangliang L,Yan S,Hongbo Z,Jianbin Y,Haoyan P,Xiongtian G,Anling L,Daozhang C,Xiaochun B,Haiyan Z	2022	10.1101/2022.09.20.508661		X		X
14	Genome-wide transcript and protein analysis reveals distinct features of aging in the mouse heart	Gyuricza IG,Chick JM,Keele GR,Deighan AG,Munger SC,Korstanje R,Gygi SP,Churchill GA	2021	10.1101/2020.08.28.272260		X		X
15	Untersuchung von Osteopontin und sRAGE als Biomarker für Schweregrad, Krankheitsprogression und Komorbiditäten bei Patienten mit Chronisch Obstruktiver Lungenerkrankung : Ergebnisse der multizentrischen COSYCONET-Kohortenstudie	Adams, Julia Selina	2022	https://publikationen.sulb.uni-saarland.de/handle/20.500.11880/33834		X	X
16	The role of fetuin-A in cardiac functions and metabolism in peritoneal dialysis patients	Aydin Z, Ozturk S, Celik C, Gursu M, Karadag S, Yamak M, Basinoglu F, Gurdal A, Sumnu A, Cebeci E, Sakci E, Sar F, Kazancioğlu R.	2015	https://www.researchgate.net/publication/263706050_The_role_of_fetuin-A_in_cardiac_functions_and_metabolism_in_peritoneal_dialysis_patients		X	X
17	Genetic resistance to DEHP-induced transgenerational endocrine disruption	Stenz L,Rahban R,Prados J,Nef S,Paoloni-Giacobino A	2018	10.1101/474155		X			X
18	Microvasculopathy, Luminal Calcification and Premature Aging in Fetuin-A Deficient Mice	Herrmann M,Babler A,Moshkova I,Gremse F,Kiessling F,Kusebauch U,Nelea V,Kramann R,Moritz RL,McKee MD,Jahnen-Dechent W	2019	10.1101/577098		X					X
19	The relationship between malnutrition subgroups and volume parameters in pre-dialysis patients	Kutsal, Dilek;Kürsat, Seyhun;Inci, Ayça;Ulman, Cevval;Ütük, I	2016	10.4103/1319-2442.174082		X					X
20	The Relationship between Serum Osteopontin level and Parameters of Chronic Kidney Disease – Mineral Bone Disease in Patients on Regular Hemodialysis	Nawar A.M. Elhendy Y.A.A. Nabil M. Sami M.M. Salah A.M. Allam H.M.	2022	10.21608/EJHM.2022.213805		X						X
21	The relationship between urinary kidney injury molecule-1 and blood bone metabolism markers in patients with chronic kidney disease	Yin, CX; Cheng, C; Wang, J; Zhang, LN; Purrunsing, Y; Yang, G; Zeng, M; Huang, H; Ren, WK; Ye, YF; Ma, HY; Xing, CY; Wang, NN	2020	10.5414/CN109763		X						X
22	Urinary L-type fatty acid-binding protein as a new renal biomarker in critical care	Doi K, Noiri E, Sugaya T.	2010	10.1097/MCC.0b013e32833e2fa4		X				X
23	Urinary Markers of Kidney Injury and Kidney Function Decline in HIV-Infected Women	Shlipak, MG; Scherzer, R; Abraham, A; Tien, PC; Grunfeld, C; Peralta, CA; Devarajan, P; Bennett, M; Butch, AW; Anastos, K; Cohen, MH; Nowicki, M; Sharma, A; Young, MA; Sarnak, MJ; Parikh, CR	2012	10.1097/QAI.0b013e3182737706		X		X
24	Urinary MCP-1 and RBP: Independent predictors of renal outcome in macroalbuminuric diabetic nephropathy	Titan, SM; Vieira, JM; Dominguez, WV; Moreira, SRS; Pereira, AB; Barros, RT; Zatz, R	2012	10.1016/j.jdiacomp.2012.06.006		X					X
25	Urinary monocyte chemoattractant protein 1 associated with calcium oxalate crystallization in patients with primary hyperoxaluria	Wang, Xiangling;Bhutani, Gauri;Vaughan, Lisa E;Enders, Felicity T;Haskic, Zejfa;Milliner, Dawn;Lieske, John C	2020	10.1186/s12882-020-01783-z		X					X
26	Vitamin D and secreted Klotho: A long-awaited panacea for vascular calcification	Komaba H. Fukagawa M.	2012	10.1038/ki.2012.338		X					X
27	Vitamin D Receptor Activators Induce an Anticalcific Paracrine Program in Macrophages Requirement of Osteopontin	Li, XW; Speer, MY; Yang, HE; Bergen, J; Giachelli, CM	2010	10.1161/ATVBAHA.109.196576		X					X
28	Vitamin D receptor agonists increase klotho and osteopontin while decreasing aortic calcification in mice with chronic kidney disease fed a high phosphate diet	Lau WL, Leaf EM, Hu MC, Takeno MM, Kuro-o M, Moe OW, Giachelli CM.	2012	10.1038/ki.2012.322		X					X
29	Vitamin D: A cardiovascular risk biomarker or a treatment target?	Siasos G, Theofilis P, Oikonomou E, Tousoulis D.	2019	10.1016/j.hjc.2019.03.011		X					X
30	Vitamin D3 Repletion Improves Vascular Function as Measured by Cardiorenal Biomarkers in a High-Risk African American Cohort	Sinha S.K. Sun L. Didero M. Martins D. Norris K.C. Lee J.E. Meng Y.-X. Sung J.H. Sayre M. Carpio M.B. Nicholas S.B.	2022	10.3390/nu14163331		X				X
31	Vitamin K Dependent Protection of Renal Function in Multi-ethnic Population Studies	Wei, FF; Drummen, NEA; Schutte, AE; Thijs, L; Jacobs, L; Petit, T; Yang, WY; Smith, W; Zhang, ZY; Gu, YM; Kuznetsova, T; Verhamme, P; Allegaert, K; Schutte, R; Lerut, E; Evenepoel, P; Vermeer, C; Staessen, JA	2016	10.1016/j.ebiom.2016.01.011		X					X
32	Understanding the role of genetic polymorphisms in chronic kidney disease	Luttropp K. Stenvinkel P. Carrero J.J. Pecoits-Filho R. Lindholm B. Nordfors L.	2008	10.1007/s00467-008-0788-z		X					X
				Total	0	32	2	9	2	3	14	2
