# Supplementary material for: Osteopontin, kidney injury molecule-1, and fetuin-A as prognostic markers of end-stage renal disease: A systematic review and meta-analysis
Source: PLoS One. 2025 Apr 9;20(4):e0320804. doi: 10.1371/journal.pone.0320804 (PMC11981136; doi:10.1371/journal.pone.0320804)
Supplement: S2 Data — (XLSX) [file pone.0320804.s004.xlsx]

## Sheet: Ekstraksi Data
No.	Title	Author	Publication Year	DOI	Study design	Location (Country)	Population						Chronic Kidney Disease Definition	End-stage Renal DIsease definition	Marker	Specimen sample	ESRD																Follow-up period	Is this study eligbile?	Database	Data Extractor	Date of Data Extraction
							Population	Age (>18 years old)	Amount		Total Population (Female)	Comorbidities					Yes						No						HR
									Yes ESRD	No ESRD							Mean	SD	Median	IQR	Range	Unit	Mean	SD	Median	IQR	Range	Unit	Value	Low CI	High CI	Type
1	Association of Multiple Plasma Biomarker Concentrations with Progression of Prevalent Diabetic Kidney Disease: Findings from the Chronic Renal Insufficiency Cohort (CRIC) Study	Schrauben SJ, Shou H, Zhang X, Anderson AH, Bonventre JV, Chen J, Coca S, Furth SL, Greenberg JH, Gutierrez OM, Ix JH, Lash JP, Parikh CR, Rebholz CM, Sabbisetti V, Sarnak MJ, Shlipak MG, Waikar SS, Kimmel PL, Vasan RS, Feldman HI, Schelling JR; CKD Biomarkers Consortium and the Chronic Renal Insufficiency Cohort (CRIC) Study Investigators.	2021	10.1681/ASN.2020040487	Kohort	United States	CKD	61,0 ± 9,3	538	777	1315 (562)	Diabetes	eGFR < of 60 ml/min per 1.73 m2	eGFR with ≥ 40% decline (relative to baseline) dUrineg the follow-up period.	KIM-1	Plasma													1.17	1.05	1.3	Adjusted	8.7 years	Yes	Pubmed	Yongki Welliam	2023-02-06
2	Association of novel biomarkers with major clinical outcomes in a cohort of patients with atherosclerotic renovascular disease	Vassallo D. Alderson H. Vuilleumier N. Ritchie J. Green D. Pagano S. Virzi J. Chrysochou C. Kalra P.A.	2019	10.1177/0004563219850850	Kohort	United States	CKD	71.1 (66.7-76.9) Mean±SD : 71.45 ± 2.95	13	Stage 3 : 48 Stage 4 : 51	112 (38)	N/A	Stage 3: eGFR ≥30 ml/min/1.73 m2 Stage 4: eGFR 15–29 ml/min/1.73 m2	eGFR < 15 ml/min/1.73 m2 and requiring dyalisis	KIM-1	Plasma	Convert : 339,2355	Convert : 81,8821	323.7	265,1-680,8		ng/L	Mean Stage 3 : 254,7524 Mean stage 4 : 313,3834 Mean total : 284,9533	SD stage 3 : 31.6932 SD stage 4 : 57,59 85 SD total : 55,1464	Stage 3 : 255,4 Stage 4 : 305,3	Stage 3 : 181,2–322,4 Stage 4 : 222,3–481,6		ng/L	1.12	0.9	1.39	Adjusted	59.9 months	Yes	Web of Science	Yongki Welliam	2023-02-06
3	Association of serum fetuin-A and fetuin-A gene polymorphism in relation to mineral and bone disorders in patients with chronic kidney disease	Maharem D.A. Gomaa S.H. El Ghandor M.K. Mohamed E.I. Matrawy K.A. Zaytoun S.S. Nomeir H.M.	2013	10.1016/j.ejmhg.2013.07.003	Case-control	Egypt	CKD	Usia HD : 43.86 ± 11.59 Usia Renal Transplant : 52.25 ± 4.39 Usia stage III dan IV : 50.71 ± 13.57 Usia total : 47.67 ± 11.65	HD : 28 Renal Transplant : 12	Stage 3 dan 4 : 17	57 (34)	N/A	CKD Stage 3 and 4	HD : Patient with HD for 4 hours, 3 times a week for more than six months	Fetuin-A	Serum	HD : 0,26 Renal transplant : 0,28 Mean total : 0,266	HD : 0,17 Renal transplant : 0,03 Total SD : 0,1426				g/L	0.17	0.04				g/L					N/A	Yes	Scopus	Yongki Welliam	2023-02-06
4	Circulating Osteoprotegerin in Chronic Kidney Disease and All-Cause Mortality	Kamińska, Joanna;Stopiński, Marek;Mucha, Krzysztof;Pac, Michał;Gołębiowski, Marek;Niewczas, Monika A;Pączek, Leszek;Foroncewicz, Bartosz	2021	10.2147/IJGM.S302251	Case-control	Poland	CKD	Mean SD ESRD : 60 ± 16 Mean SD Non ESRD : 65 ± 15 Mean SD Total : 61.67 ± 15.72	38	19	57 (27)	N/A	CKD Stage 3 and 4	ESRD, were dialyzed 3 times per week	OPN	Serum	38	5.1498	38	27-49		ng/mL	27, 76	4.0635	27	22-37		ng/mL	1.42	0.74	2.7	Adjusted	5 years	Yes	Web of Science	Yongki Welliam	2023-02-06
5	Elevated osteoprotegerin is associated with all-cause mortality in CKD stage 4 and 5 patients in addition to vascular calcification	Sigrist MK, Levin A, Er L, McIntyre CW.	2009	10.1093/ndt/gfp253	Kohort	United Kingdom	CKD	60 ± 14	PD : 28 HD : 60	46	134 (70)	N/A	CKD stage 4 with estimated glomerular filtration rate (eGFR) with values between 15 and 29 mL/min/1.73 m2	Peritoneal dyalisis and Hemodyalisis	Fetuin-A	Serum	Mean PD : 0,2263 Mean HD : 0,294 Mean Total : 0,2725	SD PD : 0,082 SD HD : 0,2486 SD Total : 0,2121	PD : 0,23 HD : 0,24		PD : 0,05-0,38 HD :0,01-1,16	ng/mL	0, 2566	0, 1357	0.24		0,03-0,63	ng/mL					40 months	Yes	Pubmed	Yongki Welliam	2023-02-07
6	Investigation of chronic kidney disease related biomarkers in association with clinical characteristics and outcomes in a large prospective CKD cohort	Alderson, Helen	2017		Kohort	United Kingdom	CKD	64 ± 14	135	323	458 (175)	N/A	eGFR< 60mls/min/1.73m2 but no immediate requirement for dialysis	Initiation of renal replacement therapy (dialysis or transplantation) or eGFR < 9ml/min/1.73m2	KIM-1	Blood													1.23	0.95	1.6	Adjusted	802 days	Yes	EBSCO	Yongki Welliam	2023-02-07
7	Plasma Concentration of Osteopontin as A Predictor of Vascular Calcification in Patients with Diabetic Nephropathy	Azoz N.M.A. Sobh M.A. Ahmed A.M. Zohne R.A.E.	2022	10.21608/ejhm.2022.248131	Case-control	Egypt	CKD	gabungan 57.54 ± 7.24 dan 58.51 ± 7.52	35	35	70 (20)	DM		N/A	OPN	Serum	168.42	7.56				ng/ml	71.91	4.28				ng/ml					N/A	Yes	Scopus	Visuddho	2023-02-05
8	Plasma Kidney Injury Molecule 1 in CKD: Findings From the Boston Kidney Biopsy Cohort and CRIC Studies	Schmidt I.M. Srivastava A. Sabbisetti V. McMahon G.M. He J. Chen J. Kusek J.W. Taliercio J. Ricardo A.C. Hsu C.-Y. Kimmel P.L. Liu K.D. Mifflin T.E. Nelson R.G. Vasan R.S. Xie D. Zhang X. Palsson R. Stillman I.E. Rennke H.G. Feldman H.I. Bonventre J.V. Waikar S.S. Chronic Kidney Disease Biomarkers Consortium and the CRIC Study Investigators	2022	10.1053/j.ajkd.2021.05.013	Cohort	United States	CKD	52,8 ± 16,6	124	400	524 (267)	N/A	estimated glomerular filtration rate (eGFR) of 20 to 70 ml/min/1.73m2	Iniation of kidney replacement therapy (dialysis or kidney transplantation)	KIM-1	Plasma													1.19	1.03	1.38	Adjusted	11.5 years	Yes	Pubmed	Visuddho	2023-02-05
9								57,7 ± 11,0	1153	2647	3800 (1694)																		1.1	1.06	1.15	Adjusted	11.5 years	Yes	Pubmed	Visuddho	2023-02-05
10	Serum fetuin-a concentration and endothelial dysfunction in chronic kidney disease	Caglar K, Yilmaz MI, Saglam M, Cakir E, Kilic S, Sonmez A, Eyileten T, Yenicesu M, Oguz Y, Tasar M, Vural A, Ikizler TA, Stenvinkel P, Lindholm B.	2008	10.1159/000120209	Cross-sectional	Turkey	CKD	44,0 ± 12,4	46	Stage 1: 38 Stage 2: 40 Stage 3: 36 Stage 4: 38	198 (96)	N/A	National Kidney Foundation’s K/DOQI guidelines Stage 1 eGFR > 90	CKD stage 5 on RRT	Fetuin-A	Serum	0.25	0.02				g/L	Stage 1: 0,38 Stage 2: 0,32 Stage 3: 0,30 Stage 4: 0,28 Total Mean : 0,3203	Stage 1: 0,02 Stage 2: 0,03 Stage 3: 0,02 Stage 4: 0,02 Total SD : 0,0439				g/L					N/A	Yes	Pubmed	Visuddho	2023-02-06
11	Serum fetuin-A concentration and fetuin-A-containing calciprotein particles in patients with chronic inflammatory disease and renal failure	Smith, ER; Cai, MM; McMahon, LP; Pedagogos, E; Toussaint, ND; Brumby, C; Holt, SG	2013	10.1111/nep.12021	Cross-sectional	Australia	CKD	Age of CKD : 66 ± 10 Age of HD : 68 ± 16 Age of PD : 64 ± 17 Mean SD ESRD : 66.55 ± 15.34	HD: 36 PD: 18	11		N/A		HD or PD	Fetuin-A	Serum	HD: 0,167 PD: 0,188 Total Mean: 0,174	HD: 0,059 PD: 0,032 Total SD: 0,0522				g/L	0.218	0.036				g/L					N/A	Yes	WoS	Visuddho	2023-02-06
12	Serum fetuin-a is associated with the components of miac (Malnutrition inflammation atherosclerosis calcification) syndrome in different stof chronic kidney disease	Mutluay R. Konca Değertekin C. Işiktaş Sayilar E. Derici Ü. Gültekin S. Gönen S. Arinsoy S.T. Sindel M.Ş.	2019	10.3906/sag-1809-43	Cross-sectional	Turkey	CKD	53,00 ± 11,43	131	Stage 3: 62 Stage 4: 45	238 (98)	N/A	eGFR < 60 ml/min per 1.73 m2	CKD stage 5 on RRT	Fetuin-A	Serum	10.31	1.09				ng/mL	Stage 3: 66,09 Stage 4: 66,81 Total Mean : 66,39	Stage 3: 9,68 Stage 4: 13,17 Total : 11,227				ng/mL					N/A	Yes	Pubmed	Visuddho	2023-02-06
13	Serum osteoprotegerin as a screening tool for coronary artery calcification score in diabetic pre-dialysis patients	Mikami S, Hamano T, Fujii N, Nagasawa Y, Isaka Y, Moriyama T, Matsuhisa M, Ito T, Imai E, Hori M.	2008	10.1291/hypres.31.1163	Cross-sectional	Japan	CKD	Median (range) Stage 1 & 2: 63 (34–75) Stage 3: 68 (43–84) Stage 4: 68 (35–80) Stage 5: 60 (35–83)	16	Stage 1 & 2: 18 Stage 3: 26 Stage 4: 25	85 (24)	Type 2 DM	Clinical Practice Guidelines for Chronic Kidney Disease from the National Kidney Foundation–Kidney Disease Outcomes Quality Initiative Median (range) eGFR yg stage 1 & 2 : 83.4 (63.1–144.4)	CKD stage 5 with dyalisis	Fetuin-A	Serum	Convert : 0,9438	Convert : 0,5724	0.822		0,175–2,200	g/L	Mean Stage 1&2: 1,1561 Mean stage 3: 1,1655 Mean stage 4: 0,8761 Total Mean : 1,0582	SD Stage 1&2: 0,9988 SD stage 3: 0,6311 SD stage 4: 0,4814 Total SD : 0,7048	Stage 1 & 2: 0,755 Stage 3: 0,950 Stage 4: 0,696		Stage 1 & 2: 0,213–3,852 Stage 3: 0,536–3,036 Stage 4: 0,434–2,325	g/L					N/A	Yes	Pubmed	Visuddho	2023-02-06
14	The Associations of Blood Kidney Injury Molecule-1 and Neutrophil Gelatinase-Associated Lipocalin with Progression from CKD to ESRD	Alderson HV, Ritchie JP, Pagano S, Middleton RJ, Pruijm M, Vuilleumier N, Kalra PA.	2016	10.2215/CJN.02670316	Kohor	United Kingdom	CKD	64,5 ± 14,7	266	Stage 3: 980 Stage 4: 736	1982 (747)	N/A	eGFR < 60 ml/min per 1.73 m2	Initiation of dialysis or transplantation or eGFR < 9 ml/min per 1.73 m2	KIM-1	Plasma:	Convert : 482,6645	Convert : 67,1675	478.8	365,4–736,2		pg/mL	Stage 3: 276,7122 Stage 4: 409,9957 Total Mean: 333,878	Stage 3: 37,7774 Stage 4: 55,2482 Total SD: 80,478	Stage 3: 276,0 Stage 4: 408,6	Stage 3: 186,2–429,6 Stage 4: 285,9–632,7		pg/mL	1.25	1.1	1.43	Adjusted	29,5 months	Yes	Pubmed	Visuddho	2023-02-06
15	The ratio of osteoprotegerin to fetuin-a is independently associated with vascular stiffness in hemodialysis patients	Kim HR, Kim SH, Han MJ, Yoon YS, Oh DJ.	2013	10.1159/000353594	Case-control	Korea	CKD		81	Stage 3: 35 Stage 4: 35	151	N/A	Stage 3: eGFR 30–59 ml/min/1.73 m2 Stage 4: eGFR 15–29 ml/min/1.73 m2	HD	Fetuin-A	Serum	117.2	2.69				μg/mL	Stage 3: 148,69 Stage 4: 134,17 Total Mean : 141,43	Stage 3: 6,92 Stage 4: 7,43 Total SD : 10,2113				μg/mL					N/A	Yes	WoS	Bendix Samarta Witarto	2023-02-08
16	The relationship between calcification inhibitor levels in chronic kidney disease and the development of atherosclerosis	Can Sevinc;Yilmaz, Gulay;Ustundag, Sedat	2021	10.1080/0886022X.2021.1969248	Cross-sectional	Turkey	CKD	46,8 ± 10,3	8	Stage 2: 26 Stage 3: 34 Stage 4: 24	92 (49)	N/A	Stage 2-5: GFR < 90 mL/min/1.73m2	CKD stage 5 with HD or PD	Fetuin-A	Serum	77.7	20.2				ng/mL	Stage 2: 99,1 Stage 3: 82,1 Stage 4: 85,3 Total Mean : 88,2762	Stage 2: 7,3 Stage 3: 24,4 Stage 4: 22,6 Total SD : 21,1939				ng/mL					N/A	Yes	ProQuest	Bendix Samarta Witarto	2023-02-08
17	Urineary Tubular Injury Biomarkers Are Associated With ESRD and Death in the REGARDS Study	Dubin RF, Judd S, Scherzer R, Shlipak M, Warnock DG, Cushman M, Sarnak M, Parikh C, Bennett M, Powe N, Peralta CA.	2018	10.1016/j.ekir.2018.05.013	Kohor	United States	CKD	71 ± 9,3			1472 (677)	N/A	eGFRcys ≤ 60 ml/min per 1.73 m2 (CKD-EPI 2012) and ACR ratio ≥ 30 mg/g	Requiring dialysis or kidney transplant	KIM-1	Urine													1.24	1.08	1.42	Adjusted	5.7 months and 6,5 months	Yes	Pubmed	Bendix Samarta Witarto	2023-02-08
18	Urinee biomarkers of tubular injury do not improve on the clinical model predicting chronic kidney disease progression	Hsu, CY; Xie, DW; Waikar, SS; Bonventre, JV; Zhang, XM; Sabbisetti, V; Mifflin, TE; Coresh, J; Diamantidis, CJ; He, J; Lora, CM; Miller, ER; Nelson, RG; Ojo, AO; Rahman, M; Schelling, JR; Wilson, FP; Kimmel, PL; Feldman, HI; Vasan, RS; Liu, KD	2017	10.1016/j.kint.2016.09.003	Kohor	United States	CKD	59,5 ± 10,8			2466 ( 1131)	N/A	eGFR 20 to 70 ml/min per 1.73 m2	Recipient of long-term dialysis or kidney transplant or halving of the eGFR	KIM-1	Urine													1.16	1.05	1.28	Adjusted	N/A	Yes	Pubmed	Bendix Samarta Witarto	2023-02-08
19	Urinee markers of kidney tubule cell injury and kidney function decline in sprint trial participants with ckd	Malhotra R. Katz R. Jotwani V. Ambrosius W.T. Raphael K.L. Haley W. Rastogi A. Cheung A.K. Freedman B.I. Punzi H. Rocco M.V. Ix J.H. Shlipak M.G.	2020	10.2215/CJN.02780319	Kohor	United States	CKD	73 ± 9			2428 (979)	N/A	eGFR 20–59 ml/min per 1.73 m2, or age ≥ 75 years	50% eGFR decline or requiring dialysis or kidney transplant	KIM-1	Urine													2.84	1.31	6.17	Adjusted	3.8 years	Yes	Scopus	Bendix Samarta Witarto	2023-02-08
20	Visfatin and fetuin-A: Novel markers for endothelial dysfunction in chronic kidney disease	Zeidan M.A. Sharara G.M. Suliman H.S. Zeid M.M. Zytoun S.S. Nomeir H.M.	2012	https://www.scopus.com/inward/record.uri?eid=2-s2.0-84874848941&partnerID=40&md5=0d4c82af9fdd55b93d7ccf0da3aa2d9e	Cross-sectional	Egypt	CKD	40,25 ± 10,8	12	Stage 1: 12 Stage 2: 12 Stage 3: 12 Stage 4: 12	60 (29)	N/A	Stage 1: GFR ≥ 90 ml/min/1.73m2 Stage 2-5: GFR < 90 ml/min/1.73m2	CKD stage 5 on Renal Replacement Therapy	Fetuin-A	Serum	0.19	0.11				g/L	Stage 1: 0,30 Stage 2: 0,26 Stage 3: 0,22 Stage 4: 0,20 Total Mean : 0,245	Stage 1: 0,08 Stage 2: 0,10 Stage 3: 0,07 Stage 4: 0,05 Total SD : 0,0841				g/L					N/A	Yes	WoS	Bendix Samarta Witarto	2023-02-08
21	Markers of increased atherosclerotic risk in patients with chronic kidney disease: a preliminary study	Gluba-Brzózka A, Michalska-Kasiczak M, Franczyk B, Nocuń M, Toth P, Banach M, Rysz J	2016	10.1186/s12944-016-0191-x	Cross-sectional	Poland	CKD	67,2 ± 11,7	20	Stage I-IV : 60	80 (35)	N/A	National Kidney Foundation’s K/DOQI guidelines Stage 1 eGFR > 90	CKD Stage 5 (eGFR < 15 ml/min/1.73 m2) and Dyalisis	Fetuin-A	Blood	125.2	63.3				ng/mL	Cumulative : 110.9333	Cumulative : 77.1823				ng/mL					N/A	Yes	Scopus	Bendix Samarta Witarto	2023-02-08
22	Markers of increased atherosclerotic risk in patients with chronic kidney disease: a preliminary study	Gluba-Brzózka A, Michalska-Kasiczak M, Franczyk B, Nocuń M, Toth P, Banach M, Rysz J	2016	10.1186/s12944-016-0191-x	Cross-sectional	Poland	CKD	67,2 ± 11,7	20	Stage I-IV : 60	80 (35)	N/A	National Kidney Foundation’s K/DOQI guidelines Stage 1 eGFR > 90	CKD Stage 5 (eGFR < 15 ml/min/1.73 m2) and Dyalisis	OPN	Blood	28.7	2023-07-19				ng/mL	Cumulative : 23.6	Cumulative : 27.1435				ng/mL						Yes		Bendix Samarta Witarto	2023-02-08
23	Markers of increased cardiovascular risk in patients with chronic kidney disease	Gluba-Brzózka A, Michalska-Kasiczak M, Franczyk-Skóra B, Nocuń M, Banach M, Rysz J	2014	10.1186/1476-511X-13-135	Cross-sectional	Poland	CKD	67,1 ± 12,9	Stage V : 49	Stage I-IV : 90	139 (77)	N/A	CKD stage 1-5/dyalisis	CKD stage 5with dyalisis	Fetuin-A	Blood	30102	6839-02-01				ng/mL	Cumulative: 50.9002	Cumulative : 24.5855				ng/mL					N/A	Yes	Scopus	Bendix Samarta Witarto	2023-02-08

## Sheet: Studi yang Gagal Inklusi
9	Calcification Biomarkers, Subclinical Vascular Disease, and Mortality Among Multiethnic Dialysis Patients	Fitzpatrick, J; Kim, ED; Sozio, SM; Jaar, BG; Estrella, MM; Monroy-Trujillo, JM; Parekh, RS	2020	10.1016/j.ekir.2020.07.033	Cross-sectional	Amerika Serikat	ESRD	Median : 55.0 IQR : 13.2					391 (157)	N/A
22	Low serum fetuin-A concentration predicts poor outcome only in the presence of inflammation in prevalent haemodialysis patients	Metry G, Stenvinkel P, Qureshi AR, Carrero JJ, Yilmaz MI, Bárány P, Snaedal S, Heimbürger O, Lindholm B, Suliman ME.	2008	10.1111/j.1365-2362.2008.02032.x	Kohort	Swedia	ESRD	63 ± 14					222 (99)	N/A
24	Performance of Urineary kidney injury molecule-1 neutrophil gelatinase-associated lipocalin and N-acetyl-β-D-glucosaminidase to predict chronic kidney disease progression and adverse outcomes	Lobato G.R. Lobato M.R. Thomé F.S. Veronese F.V.	2017	10.1590/1414-431X20176106	Kohort	Brazil	ESRD	59,0 ± 15,3					250 (107)	N/A	estimated glomerular filtration rate (eGFR) calculated with the Chronic Kidney Disease Epidemiology Collaboration (CKD-EPI) equation (creatinine based)			KIM-1	Urinee
32	Serum osteoprotegerin in prevalent hemodialysis patients: associations with mortality, atherosclerosis and cardiac function	Collado S, Coll E, Nicolau C, Azqueta M, Pons M, Cruzado JM, de la Torre B, Deulofeu R, Mojal S, Pascual J, Cases A.	2017	10.1186/s12882-017-0701-8	Cross-sectional	Spanyol	ESRD	61,1 ± 6,1			SENDIRI2 tiap CV event	SENDIRI2 tiap CV event	220 (66)	N/A		HD	SENDIRI2 LVH, arrhythmia, carotid plaques, calcified plaques, and severe degrees of CAD	Fetuin-A	Serum
